# Supplementary material for: A MAGIC population-based genome-wide association study reveals functional association of GhRBB1_A07 gene with superior fiber quality in cotton
Source: BMC Genomics. 2016 Nov 9;17:903. doi: 10.1186/s12864-016-3249-2 (PMC5103610; doi:10.1186/s12864-016-3249-2)
Supplement: Additional file 2: — Title: MAGIC population RILs pedigree and their corresponding family information. Description of data: Five hundred fifty RIL names, their pedigree and family information were included in this table. (XLSX 78 kb) [file 12864_2016_3249_MOESM2_ESM.xlsx]

## Sheet: Sheet1
Additional file 2. MAGIC population RILs pedigree and their corresponding family information
RIL ID	Pedigree	Family#	Family line #	Female parent	Male parent
RIL001	Tamcot Pyramid x Acala Ultima	1	1	Tamcot Pyramid	Acala Ultima
RIL002	Tamcot Pyramid x Acala Ultima	1	2	Tamcot Pyramid	Acala Ultima
RIL003	Tamcot Pyramid x Acala Ultima	1	3	Tamcot Pyramid	Acala Ultima
RIL004	Tamcot Pyramid x Acala Ultima	1	4	Tamcot Pyramid	Acala Ultima
RIL005	Tamcot Pyramid x Acala Ultima	1	5	Tamcot Pyramid	Acala Ultima
RIL006	Tamcot Pyramid x Acala Ultima	1	6	Tamcot Pyramid	Acala Ultima
RIL007	Tamcot Pyramid x Acala Ultima	1	7	Tamcot Pyramid	Acala Ultima
RIL008	Tamcot Pyramid x Acala Ultima	1	8	Tamcot Pyramid	Acala Ultima
RIL009	Tamcot Pyramid x Acala Ultima	1	9	Tamcot Pyramid	Acala Ultima
RIL010	Tamcot Pyramid x Acala Ultima	1	10	Tamcot Pyramid	Acala Ultima
RIL011	Coker315 x Acala Ultima	2	1	Coker 315	Acala Ultima
RIL012	Coker315 x Acala Ultima	2	2	Coker 315	Acala Ultima
RIL013	Coker315 x Acala Ultima	2	3	Coker 315	Acala Ultima
RIL014	Coker315 x Acala Ultima	2	4	Coker 315	Acala Ultima
RIL015	Coker315 x Acala Ultima	2	5	Coker 315	Acala Ultima
RIL016	Coker315 x Acala Ultima	2	6	Coker 315	Acala Ultima
RIL017	Coker315 x Acala Ultima	2	7	Coker 315	Acala Ultima
RIL018	Coker315 x Acala Ultima	2	8	Coker 315	Acala Ultima
RIL019	Coker315 x Acala Ultima	2	9	Coker 315	Acala Ultima
RIL020	Coker315 x Acala Ultima	2	10	Coker 315	Acala Ultima
RIL021	Stoneville 825 x Acala Ultima	3	1	Stoneville 825	Acala Ultima
RIL022	Stoneville 825 x Acala Ultima	3	2	Stoneville 825	Acala Ultima
RIL023	Stoneville 825 x Acala Ultima	3	3	Stoneville 825	Acala Ultima
RIL024	Stoneville 825 x Acala Ultima	3	4	Stoneville 825	Acala Ultima
RIL025	Stoneville 825 x Acala Ultima	3	5	Stoneville 825	Acala Ultima
RIL026	Stoneville825 x Acala Ultima	3	6	Stoneville 825	Acala Ultima
RIL027	Stoneville825 x Acala Ultima	3	7	Stoneville 825	Acala Ultima
RIL028	Stoneville825 x Acala Ultima	3	8	Stoneville 825	Acala Ultima
RIL029	Stoneville825 x Acala Ultima	3	9	Stoneville 825	Acala Ultima
RIL030	Stoneville825 x Acala Ultima	3	10	Stoneville 825	Acala Ultima
RIL031	Fibermax 966 x Acala Ultima	4	1	Fibermax 966	Acala Ultima
RIL032	Fibermax 966 x Acala Ultima	4	2	Fibermax 966	Acala Ultima
RIL033	Fibermax 966 x Acala Ultima	4	3	Fibermax 966	Acala Ultima
RIL034	Fibermax 966 x Acala Ultima	4	4	Fibermax 966	Acala Ultima
RIL035	Fibermax 966 x Acala Ultima	4	5	Fibermax 966	Acala Ultima
RIL036	Fibermax 966 x Acala Ultima	4	6	Fibermax 966	Acala Ultima
RIL037	Fibermax 966 x Acala Ultima	4	7	Fibermax 966	Acala Ultima
RIL038	Fibermax 966 x Acala Ultima	4	8	Fibermax 966	Acala Ultima
RIL039	Fibermax 966 x Acala Ultima	4	9	Fibermax 966	Acala Ultima
RIL040	Fibermax 966 x Acala Ultima	4	10	Fibermax 966	Acala Ultima
RIL041	M240 x Acala Ultima	5	1	M 240	Acala Ultima
RIL042	M240 x Acala Ultima	5	2	M 240	Acala Ultima
RIL043	M240 x Acala Ultima	5	3	M 240	Acala Ultima
RIL044	M240 x Acala Ultima	5	4	M 240	Acala Ultima
RIL045	M240 x Acala Ultima	5	5	M 240	Acala Ultima
RIL046	M240 x Acala Ultima	5	6	M 240	Acala Ultima
RIL047	M240 x Acala Ultima	5	7	M 240	Acala Ultima
RIL048	M240 x Acala Ultima	5	8	M 240	Acala Ultima
RIL049	M240 x Acala Ultima	5	9	M 240	Acala Ultima
RIL050	M240 x Acala Ultima	5	10	M 240	Acala Ultima
RIL051	Paymaster HS26 x Acala Ultima	6	1	Paymaster HS26	Acala Ultima
RIL052	Paymaster HS26 x Acala Ultima	6	2	Paymaster HS26	Acala Ultima
RIL053	Paymaster HS26 x Acala Ultima	6	3	Paymaster HS26	Acala Ultima
RIL054	Paymaster HS26 x Acala Ultima	6	4	Paymaster HS26	Acala Ultima
RIL055	Paymaster HS26 x Acala Ultima	6	5	Paymaster HS26	Acala Ultima
RIL056	Paymaster HS26 x Acala Ultima	6	6	Paymaster HS26	Acala Ultima
RIL057	Paymaster HS26 x Acala Ultima	6	7	Paymaster HS26	Acala Ultima
RIL058	Paymaster HS26 x Acala Ultima	6	8	Paymaster HS26	Acala Ultima
RIL059	Paymaster HS26 x Acala Ultima	6	9	Paymaster HS26	Acala Ultima
RIL060	Paymaster HS26 x Acala Ultima	6	10	Paymaster HS26	Acala Ultima
RIL061	Delatapine Acala 90 x Acala Ultima	7	1	Delatapine Acala 90	Acala Ultima
RIL062	Delatapine Acala 90 x Acala Ultima	7	2	Delatapine Acala 90	Acala Ultima
RIL063	Delatapine Acala 90 x Acala Ultima	7	3	Delatapine Acala 90	Acala Ultima
RIL064	Delatapine Acala 90 x Acala Ultima	7	4	Delatapine Acala 90	Acala Ultima
RIL065	Delatapine Acala 90 x Acala Ultima	7	5	Delatapine Acala 90	Acala Ultima
RIL066	Delatapine Acala 90 x Acala Ultima	7	6	Delatapine Acala 90	Acala Ultima
RIL067	Delatapine Acala 90 x Acala Ultima	7	7	Delatapine Acala 90	Acala Ultima
RIL068	Delatapine Acala 90 x Acala Ultima	7	8	Delatapine Acala 90	Acala Ultima
RIL069	Delatapine Acala 90 x Acala Ultima	7	9	Delatapine Acala 90	Acala Ultima
RIL070	Delatapine Acala 90 x Acala Ultima	7	10	Delatapine Acala 90	Acala Ultima
RIL071	Suregrow 747 x Acala Ultima	8	1	Suregrow 747	Acala Ultima
RIL072	Suregrow 747 x Acala Ultima	8	2	Suregrow 747	Acala Ultima
RIL073	Suregrow 747 x Acala Ultima	8	3	Suregrow 747	Acala Ultima
RIL074	Suregrow 747 x Acala Ultima	8	4	Suregrow 747	Acala Ultima
RIL075	Suregrow 747 x Acala Ultima	8	5	Suregrow 747	Acala Ultima
RIL076	Suregrow 747 x Acala Ultima	8	6	Suregrow 747	Acala Ultima
RIL077	Suregrow 747 x Acala Ultima	8	7	Suregrow 747	Acala Ultima
RIL078	Suregrow 747 x Acala Ultima	8	8	Suregrow 747	Acala Ultima
RIL079	Suregrow 747 x Acala Ultima	8	9	Suregrow 747	Acala Ultima
RIL080	Suregrow 747 x Acala Ultima	8	10	Suregrow 747	Acala Ultima
RIL081	Phytogen PSC 355 x Acala Ultima	9	1	Phytogen PSC 355	Acala Ultima
RIL082	Phytogen PSC 355 x Acala Ultima	9	2	Phytogen PSC 355	Acala Ultima
RIL083	Phytogen PSC 355 x Acala Ultima	9	3	Phytogen PSC 355	Acala Ultima
RIL084	Phytogen PSC 355 x Acala Ultima	9	4	Phytogen PSC 355	Acala Ultima
RIL085	Phytogen PSC 355 x Acala Ultima	9	5	Phytogen PSC 355	Acala Ultima
RIL086	Phytogen PSC 355 x Acala Ultima	9	6	Phytogen PSC 355	Acala Ultima
RIL087	Phytogen PSC 355 x Acala Ultima	9	7	Phytogen PSC 355	Acala Ultima
RIL088	Phytogen PSC 355 x Acala Ultima	9	8	Phytogen PSC 355	Acala Ultima
RIL089	Phytogen PSC 355 x Acala Ultima	9	9	Phytogen PSC 355	Acala Ultima
RIL090	Phytogen PSC 355 x Acala Ultima	9	10	Phytogen PSC 355	Acala Ultima
RIL091	Stoneville 474 x Acala Ultima	10	1	Stoneville 474	Acala Ultima
RIL092	Stoneville 474 x Acala Ultima	10	2	Stoneville 474	Acala Ultima
RIL093	Stoneville 474 x Acala Ultima	10	3	Stoneville 474	Acala Ultima
RIL094	Stoneville 474 x Acala Ultima	10	4	Stoneville 474	Acala Ultima
RIL095	Stoneville 474 x Acala Ultima	10	5	Stoneville 474	Acala Ultima
RIL096	Stoneville 474 x Acala Ultima	10	6	Stoneville 474	Acala Ultima
RIL097	Stoneville 474 x Acala Ultima	10	7	Stoneville 474	Acala Ultima
RIL098	Stoneville 474 x Acala Ultima	10	8	Stoneville 474	Acala Ultima
RIL099	Stoneville 474 x Acala Ultima	10	9	Stoneville 474	Acala Ultima
RIL100	Stoneville 474 x Acala Ultima	10	10	Stoneville 474	Acala Ultima
RIL101	Coker315 x Tamcot Pyramid	11	1	Coker 315	Tamcot Pyramid
RIL102	Coker315 x Tamcot Pyramid	11	2	Coker 315	Tamcot Pyramid
RIL103	Coker315 x Tamcot Pyramid	11	3	Coker 315	Tamcot Pyramid
RIL104	Coker315 x Tamcot Pyramid	11	4	Coker 315	Tamcot Pyramid
RIL105	Coker315 x Tamcot Pyramid	11	5	Coker 315	Tamcot Pyramid
RIL106	Coker315 x Tamcot Pyramid	11	6	Coker 315	Tamcot Pyramid
RIL107	Coker315 x Tamcot Pyramid	11	7	Coker 315	Tamcot Pyramid
RIL108	Coker315 x Tamcot Pyramid	11	8	Coker 315	Tamcot Pyramid
RIL109	Coker315 x Tamcot Pyramid	11	9	Coker 315	Tamcot Pyramid
RIL110	Coker315 x Tamcot Pyramid	11	10	Coker 315	Tamcot Pyramid
RIL111	Stoneville825 x Tamcot Pyramid	12	1	Stoneville 825	Tamcot Pyramid
RIL112	Stoneville825 x Tamcot Pyramid	12	2	Stoneville 825	Tamcot Pyramid
RIL113	Stoneville825 x Tamcot Pyramid	12	3	Stoneville 825	Tamcot Pyramid
RIL114	Stoneville825 x Tamcot Pyramid	12	4	Stoneville 825	Tamcot Pyramid
RIL115	Stoneville825 x Tamcot Pyramid	12	5	Stoneville 825	Tamcot Pyramid
RIL116	Stoneville825 x Tamcot Pyramid	12	6	Stoneville 825	Tamcot Pyramid
RIL117	Stoneville825 x Tamcot Pyramid	12	7	Stoneville 825	Tamcot Pyramid
RIL118	Stoneville825 x Tamcot Pyramid	12	8	Stoneville 825	Tamcot Pyramid
RIL119	Stoneville825 x Tamcot Pyramid	12	9	Stoneville 825	Tamcot Pyramid
RIL120	Stoneville825 x Tamcot Pyramid	12	10	Stoneville 825	Tamcot Pyramid
RIL121	Fibermax 966 x Tamcot Pyramid	13	1	Fibermax 966	Tamcot Pyramid
RIL122	Fibermax 966 x Tamcot Pyramid	13	2	Fibermax 966	Tamcot Pyramid
RIL123	Fibermax 966 x Tamcot Pyramid	13	3	Fibermax 966	Tamcot Pyramid
RIL124	Fibermax 966 x Tamcot Pyramid	13	4	Fibermax 966	Tamcot Pyramid
RIL125	Fibermax 966 x Tamcot Pyramid	13	5	Fibermax 966	Tamcot Pyramid
RIL126	Fibermax 966 x Tamcot Pyramid	13	6	Fibermax 966	Tamcot Pyramid
RIL127	Fibermax 966 x Tamcot Pyramid	13	7	Fibermax 966	Tamcot Pyramid
RIL128	Fibermax 966 x Tamcot Pyramid	13	8	Fibermax 966	Tamcot Pyramid
RIL129	Fibermax 966 x Tamcot Pyramid	13	9	Fibermax 966	Tamcot Pyramid
RIL130	Fibermax 966 x Tamcot Pyramid	13	10	Fibermax 966	Tamcot Pyramid
RIL131	M240 x Tamcot Pyramid	14	1	M 240	Tamcot Pyramid
RIL132	M240 x Tamcot Pyramid	14	2	M 240	Tamcot Pyramid
RIL133	M240 x Tamcot Pyramid	14	3	M 240	Tamcot Pyramid
RIL134	M240 x Tamcot Pyramid	14	4	M 240	Tamcot Pyramid
RIL135	M240 x Tamcot Pyramid	14	5	M 240	Tamcot Pyramid
RIL136	M240 x Tamcot Pyramid	14	6	M 240	Tamcot Pyramid
RIL137	M240 x Tamcot Pyramid	14	7	M 240	Tamcot Pyramid
RIL138	M240 x Tamcot Pyramid	14	8	M 240	Tamcot Pyramid
RIL139	M240 x Tamcot Pyramid	14	9	M 240	Tamcot Pyramid
RIL140	M240 x Tamcot Pyramid	14	10	M 240	Tamcot Pyramid
RIL141	Paymaster HS26 x Tamcot Pyramid	15	1	Paymaster HS26	Tamcot Pyramid
RIL142	Paymaster HS26 x Tamcot Pyramid	15	2	Paymaster HS26	Tamcot Pyramid
RIL143	Paymaster HS26 x Tamcot Pyramid	15	3	Paymaster HS26	Tamcot Pyramid
RIL144	Paymaster HS26 x Tamcot Pyramid	15	4	Paymaster HS26	Tamcot Pyramid
RIL145	Paymaster HS26 x Tamcot Pyramid	15	5	Paymaster HS26	Tamcot Pyramid
RIL146	Paymaster HS26 x Tamcot Pyramid	15	6	Paymaster HS26	Tamcot Pyramid
RIL147	Paymaster HS26 x Tamcot Pyramid	15	7	Paymaster HS26	Tamcot Pyramid
RIL148	Paymaster HS26 x Tamcot Pyramid	15	8	Paymaster HS26	Tamcot Pyramid
RIL149	Paymaster HS26 x Tamcot Pyramid	15	9	Paymaster HS26	Tamcot Pyramid
RIL150	Paymaster HS26 x Tamcot Pyramid	15	10	Paymaster HS26	Tamcot Pyramid
RIL151	Delatapine Acala 90 x Tamcot Pyramid	16	1	Delatapine Acala 90	Tamcot Pyramid
RIL152	Delatapine Acala 90 x Tamcot Pyramid	16	2	Delatapine Acala 90	Tamcot Pyramid
RIL153	Delatapine Acala 90 x Tamcot Pyramid	16	3	Delatapine Acala 90	Tamcot Pyramid
RIL154	Delatapine Acala 90 x Tamcot Pyramid	16	4	Delatapine Acala 90	Tamcot Pyramid
RIL155	Delatapine Acala 90 x Tamcot Pyramid	16	5	Delatapine Acala 90	Tamcot Pyramid
RIL156	Delatapine Acala 90 x Tamcot Pyramid	16	6	Delatapine Acala 90	Tamcot Pyramid
RIL157	Delatapine Acala 90 x Tamcot Pyramid	16	7	Delatapine Acala 90	Tamcot Pyramid
RIL158	Delatapine Acala 90 x Tamcot Pyramid	16	8	Delatapine Acala 90	Tamcot Pyramid
RIL159	Delatapine Acala 90 x Tamcot Pyramid	16	9	Delatapine Acala 90	Tamcot Pyramid
RIL160	Delatapine Acala 90 x Tamcot Pyramid	16	10	Delatapine Acala 90	Tamcot Pyramid
RIL161	Suregrow 747 x Tamcot Pyramid	17	1	Suregrow 747	Tamcot Pyramid
RIL162	Suregrow 747 x Tamcot Pyramid	17	2	Suregrow 747	Tamcot Pyramid
RIL163	Suregrow 747 x Tamcot Pyramid	17	3	Suregrow 747	Tamcot Pyramid
RIL164	Suregrow 747 x Tamcot Pyramid	17	4	Suregrow 747	Tamcot Pyramid
RIL165	Suregrow 747 x Tamcot Pyramid	17	5	Suregrow 747	Tamcot Pyramid
RIL166	Suregrow 747 x Tamcot Pyramid	17	6	Suregrow 747	Tamcot Pyramid
RIL167	Suregrow 747 x Tamcot Pyramid	17	7	Suregrow 747	Tamcot Pyramid
RIL168	Suregrow 747 x Tamcot Pyramid	17	8	Suregrow 747	Tamcot Pyramid
RIL169	Suregrow 747 x Tamcot Pyramid	17	9	Suregrow 747	Tamcot Pyramid
RIL170	Suregrow 747 x Tamcot Pyramid	17	10	Suregrow 747	Tamcot Pyramid
RIL171	Phytogen PSC 355 x Tamcot Pyramid	18	1	Phytogen PSC 355	Tamcot Pyramid
RIL172	Phytogen PSC 355 x Tamcot Pyramid	18	2	Phytogen PSC 355	Tamcot Pyramid
RIL173	Phytogen PSC 355 x Tamcot Pyramid	18	3	Phytogen PSC 355	Tamcot Pyramid
RIL174	Phytogen PSC 355 x Tamcot Pyramid	18	4	Phytogen PSC 355	Tamcot Pyramid
RIL175	Phytogen PSC 355 x Tamcot Pyramid	18	5	Phytogen PSC 355	Tamcot Pyramid
RIL176	Phytogen PSC 355 x Tamcot Pyramid	18	6	Phytogen PSC 355	Tamcot Pyramid
RIL177	Phytogen PSC 355 x Tamcot Pyramid	18	7	Phytogen PSC 355	Tamcot Pyramid
RIL178	Phytogen PSC 355 x Tamcot Pyramid	18	8	Phytogen PSC 355	Tamcot Pyramid
RIL179	Phytogen PSC 355 x Tamcot Pyramid	18	9	Phytogen PSC 355	Tamcot Pyramid
RIL180	Phytogen PSC 355 x Tamcot Pyramid	18	10	Phytogen PSC 355	Tamcot Pyramid
RIL181	Stoneville 474 x Tamcot Pyramid	19	1	Stoneville 474	Tamcot Pyramid
RIL182	Stoneville 474 x Tamcot Pyramid	19	2	Stoneville 474	Tamcot Pyramid
RIL183	Stoneville 474 x Tamcot Pyramid	19	3	Stoneville 474	Tamcot Pyramid
RIL184	Stoneville 474 x Tamcot Pyramid	19	4	Stoneville 474	Tamcot Pyramid
RIL185	Stoneville 474 x Tamcot Pyramid	19	5	Stoneville 474	Tamcot Pyramid
RIL186	Stoneville 474 x Tamcot Pyramid	19	6	Stoneville 474	Tamcot Pyramid
RIL187	Stoneville 474 x Tamcot Pyramid	19	7	Stoneville 474	Tamcot Pyramid
RIL188	Stoneville 474 x Tamcot Pyramid	19	8	Stoneville 474	Tamcot Pyramid
RIL189	Stoneville 474 x Tamcot Pyramid	19	9	Stoneville 474	Tamcot Pyramid
RIL190	Stoneville 474 x Tamcot Pyramid	19	10	Stoneville 474	Tamcot Pyramid
RIL191	Stoneville825 x Coker315	20	1	Stoneville 825	Coker 315
RIL192	Stoneville825 x Coker315	20	2	Stoneville 825	Coker 315
RIL193	Stoneville825 x Coker315	20	3	Stoneville 825	Coker 315
RIL194	Stoneville825 x Coker315	20	4	Stoneville 825	Coker 315
RIL195	Stoneville825 x Coker315	20	5	Stoneville 825	Coker 315
RIL196	Stoneville825 x Coker315	20	6	Stoneville 825	Coker 315
RIL197	Stoneville825 x Coker315	20	7	Stoneville 825	Coker 315
RIL198	Stoneville825 x Coker315	20	8	Stoneville 825	Coker 315
RIL199	Stoneville825 x Coker315	20	9	Stoneville 825	Coker 315
RIL200	Stoneville825 x Coker315	20	10	Stoneville 825	Coker 315
RIL201	Fibermax 966 x Coker315	21	1	Fibermax 966	Coker 315
RIL202	Fibermax 966 x Coker315	21	2	Fibermax 966	Coker 315
RIL203	Fibermax 966 x Coker315	21	3	Fibermax 966	Coker 315
RIL204	Fibermax 966 x Coker315	21	4	Fibermax 966	Coker 315
RIL205	Fibermax 966 x Coker315	21	5	Fibermax 966	Coker 315
RIL206	Fibermax 966 x Coker315	21	6	Fibermax 966	Coker 315
RIL207	Fibermax 966 x Coker315	21	7	Fibermax 966	Coker 315
RIL208	Fibermax 966 x Coker315	21	8	Fibermax 966	Coker 315
RIL209	Fibermax 966 x Coker315	21	9	Fibermax 966	Coker 315
RIL210	Fibermax 966 x Coker315	21	10	Fibermax 966	Coker 315
RIL211	M240 x Coker315	22	1	M 240	Coker 315
RIL212	M240 x Coker315	22	2	M 240	Coker 315
RIL213	M240 x Coker315	22	3	M 240	Coker 315
RIL214	M240 x Coker315	22	4	M 240	Coker 315
RIL215	M240 x Coker315	22	5	M 240	Coker 315
RIL216	M240 x Coker315	22	6	M 240	Coker 315
RIL217	M240 x Coker315	22	7	M 240	Coker 315
RIL218	M240 x Coker315	22	8	M 240	Coker 315
RIL219	M240 x Coker315	22	9	M 240	Coker 315
RIL220	M240 x Coker315	22	10	M 240	Coker 315
RIL221	Paymaster HS26 x Coker315	23	1	Paymaster HS26	Coker 315
RIL222	Paymaster HS26 x Coker315	23	2	Paymaster HS26	Coker 315
RIL223	Paymaster HS26 x Coker315	23	3	Paymaster HS26	Coker 315
RIL224	Paymaster HS26 x Coker315	23	4	Paymaster HS26	Coker 315
RIL225	Paymaster HS26 x Coker315	23	5	Paymaster HS26	Coker 315
RIL226	Paymaster HS26 x Coker315	23	6	Paymaster HS26	Coker 315
RIL227	Paymaster HS26 x Coker315	23	7	Paymaster HS26	Coker 315
RIL228	Paymaster HS26 x Coker315	23	8	Paymaster HS26	Coker 315
RIL229	Paymaster HS26 x Coker315	23	9	Paymaster HS26	Coker 315
RIL230	Paymaster HS26 x Coker315	23	10	Paymaster HS26	Coker 315
RIL231	Delatapine Acala 90 x Coker315	24	1	Delatapine Acala 90	Coker 315
RIL232	Delatapine Acala 90 x Coker315	24	2	Delatapine Acala 90	Coker 315
RIL233	Delatapine Acala 90 x Coker315	24	3	Delatapine Acala 90	Coker 315
RIL234	Delatapine Acala 90 x Coker315	24	4	Delatapine Acala 90	Coker 315
RIL235	Delatapine Acala 90 x Coker315	24	5	Delatapine Acala 90	Coker 315
RIL236	Delatapine Acala 90 x Coker315	24	6	Delatapine Acala 90	Coker 315
RIL237	Delatapine Acala 90 x Coker315	24	7	Delatapine Acala 90	Coker 315
RIL238	Delatapine Acala 90 x Coker315	24	8	Delatapine Acala 90	Coker 315
RIL239	Delatapine Acala 90 x Coker315	24	9	Delatapine Acala 90	Coker 315
RIL240	Delatapine Acala 90 x Coker315	24	10	Delatapine Acala 90	Coker 315
RIL241	Suregrow 747 x Coker315	25	1	Suregrow 747	Coker 315
RIL242	Suregrow 747 x Coker315	25	2	Suregrow 747	Coker 315
RIL243	Suregrow 747 x Coker315	25	3	Suregrow 747	Coker 315
RIL244	Suregrow 747 x Coker315	25	4	Suregrow 747	Coker 315
RIL245	Suregrow 747 x Coker315	25	5	Suregrow 747	Coker 315
RIL246	Suregrow 747 x Coker315	25	6	Suregrow 747	Coker 315
RIL247	Suregrow 747 x Coker315	25	7	Suregrow 747	Coker 315
RIL248	Suregrow 747 x Coker315	25	8	Suregrow 747	Coker 315
RIL249	Suregrow 747 x Coker315	25	9	Suregrow 747	Coker 315
RIL250	Suregrow 747 x Coker315	25	10	Suregrow 747	Coker 315
RIL251	Phytogen PSC 355 x Coker315	26	1	Phytogen PSC 355	Coker 315
RIL252	Phytogen PSC 355 x Coker315	26	2	Phytogen PSC 355	Coker 315
RIL253	Phytogen PSC 355 x Coker315	26	3	Phytogen PSC 355	Coker 315
RIL254	Phytogen PSC 355 x Coker315	26	4	Phytogen PSC 355	Coker 315
RIL255	Phytogen PSC 355 x Coker315	26	5	Phytogen PSC 355	Coker 315
RIL256	Phytogen PSC 355 x Coker315	26	6	Phytogen PSC 355	Coker 315
RIL257	Phytogen PSC 355 x Coker315	26	7	Phytogen PSC 355	Coker 315
RIL258	Phytogen PSC 355 x Coker315	26	8	Phytogen PSC 355	Coker 315
RIL259	Phytogen PSC 355 x Coker315	26	9	Phytogen PSC 355	Coker 315
RIL260	Phytogen PSC 355 x Coker315	26	10	Phytogen PSC 355	Coker 315
RIL261	Stoneville 474 x Coker315	27	1	Stoneville 474	Coker 315
RIL262	Stoneville 474 x Coker315	27	2	Stoneville 474	Coker 315
RIL263	Stoneville 474 x Coker315	27	3	Stoneville 474	Coker 315
RIL264	Stoneville 474 x Coker315	27	4	Stoneville 474	Coker 315
RIL265	Stoneville 474 x Coker315	27	5	Stoneville 474	Coker 315
RIL266	Stoneville 474 x Coker315	27	6	Stoneville 474	Coker 315
RIL267	Stoneville 474 x Coker315	27	7	Stoneville 474	Coker 315
RIL268	Stoneville 474 x Coker315	27	8	Stoneville 474	Coker 315
RIL269	Stoneville 474 x Coker315	27	9	Stoneville 474	Coker 315
RIL270	Stoneville 474 x Coker315	27	10	Stoneville 474	Coker 315
RIL271	Fibermax 966 x Stoneville825	28	1	Fibermax 966	Stoneville 825
RIL272	Fibermax 966 x Stoneville825	28	2	Fibermax 966	Stoneville 825
RIL273	Fibermax 966 x Stoneville825	28	3	Fibermax 966	Stoneville 825
RIL274	Fibermax 966 x Stoneville825	28	4	Fibermax 966	Stoneville 825
RIL275	Fibermax 966 x Stoneville825	28	5	Fibermax 966	Stoneville 825
RIL276	Fibermax 966 x Stoneville825	28	6	Fibermax 966	Stoneville 825
RIL277	Fibermax 966 x Stoneville825	28	7	Fibermax 966	Stoneville 825
RIL278	Fibermax 966 x Stoneville825	28	8	Fibermax 966	Stoneville 825
RIL279	Fibermax 966 x Stoneville825	28	9	Fibermax 966	Stoneville 825
RIL280	Fibermax 966 x Stoneville825	28	10	Fibermax 966	Stoneville 825
RIL281	M240 x Stoneville825	29	1	M 240	Stoneville 825
RIL282	M240 x Stoneville825	29	2	M 240	Stoneville 825
RIL283	M240 x Stoneville825	29	3	M 240	Stoneville 825
RIL284	M240 x Stoneville825	29	4	M 240	Stoneville 825
RIL285	M240 x Stoneville825	29	5	M 240	Stoneville 825
RIL286	M240 x Stoneville825	29	6	M 240	Stoneville 825
RIL287	M240 x Stoneville825	29	7	M 240	Stoneville 825
RIL288	M240 x Stoneville825	29	8	M 240	Stoneville 825
RIL289	M240 x Stoneville825	29	9	M 240	Stoneville 825
RIL290	M240 x Stoneville825	29	10	M 240	Stoneville 825
RIL291	Paymaster HS26 x Stoneville825	30	1	Paymaster HS26	Stoneville 825
RIL292	Paymaster HS26 x Stoneville825	30	2	Paymaster HS26	Stoneville 825
RIL293	Paymaster HS26 x Stoneville825	30	3	Paymaster HS26	Stoneville 825
RIL294	Paymaster HS26 x Stoneville825	30	4	Paymaster HS26	Stoneville 825
RIL295	Paymaster HS26 x Stoneville825	30	5	Paymaster HS26	Stoneville 825
RIL296	Paymaster HS26 x Stoneville825	30	6	Paymaster HS26	Stoneville 825
RIL297	Paymaster HS26 x Stoneville825	30	7	Paymaster HS26	Stoneville 825
RIL298	Paymaster HS26 x Stoneville825	30	8	Paymaster HS26	Stoneville 825
RIL299	Paymaster HS26 x Stoneville825	30	9	Paymaster HS26	Stoneville 825
RIL300	Paymaster HS26 x Stoneville825	30	10	Paymaster HS26	Stoneville 825
RIL301	Delatapine Acala 90 x Stoneville825	31	1	Delatapine Acala 90	Stoneville 825
RIL302	Delatapine Acala 90 x Stoneville825	31	2	Delatapine Acala 90	Stoneville 825
RIL303	Delatapine Acala 90 x Stoneville825	31	3	Delatapine Acala 90	Stoneville 825
RIL304	Delatapine Acala 90 x Stoneville825	31	4	Delatapine Acala 90	Stoneville 825
RIL305	Delatapine Acala 90 x Stoneville825	31	5	Delatapine Acala 90	Stoneville 825
RIL306	Delatapine Acala 90 x Stoneville825	31	6	Delatapine Acala 90	Stoneville 825
RIL307	Delatapine Acala 90 x Stoneville825	31	7	Delatapine Acala 90	Stoneville 825
RIL308	Delatapine Acala 90 x Stoneville825	31	8	Delatapine Acala 90	Stoneville 825
RIL309	Delatapine Acala 90 x Stoneville825	31	9	Delatapine Acala 90	Stoneville 825
RIL310	Delatapine Acala 90 x Stoneville825	31	10	Delatapine Acala 90	Stoneville 825
RIL311	Suregrow 747 x Stoneville825	32	1	Suregrow 747	Stoneville 825
RIL312	Suregrow 747 x Stoneville825	32	2	Suregrow 747	Stoneville 825
RIL313	Suregrow 747 x Stoneville825	32	3	Suregrow 747	Stoneville 825
RIL314	Suregrow 747 x Stoneville825	32	4	Suregrow 747	Stoneville 825
RIL315	Suregrow 747 x Stoneville825	32	5	Suregrow 747	Stoneville 825
RIL316	Suregrow 747 x Stoneville825	32	6	Suregrow 747	Stoneville 825
RIL317	Suregrow 747 x Stoneville825	32	7	Suregrow 747	Stoneville 825
RIL318	Suregrow 747 x Stoneville825	32	8	Suregrow 747	Stoneville 825
RIL319	Suregrow 747 x Stoneville825	32	9	Suregrow 747	Stoneville 825
RIL320	Suregrow 747 x Stoneville825	32	10	Suregrow 747	Stoneville 825
RIL321	Phytogen PSC 355 x Stoneville825	33	1	Phytogen PSC 355	Stoneville 825
RIL322	Phytogen PSC 355 x Stoneville825	33	2	Phytogen PSC 355	Stoneville 825
RIL323	Phytogen PSC 355 x Stoneville825	33	3	Phytogen PSC 355	Stoneville 825
RIL324	Phytogen PSC 355 x Stoneville825	33	4	Phytogen PSC 355	Stoneville 825
RIL325	Phytogen PSC 355 x Stoneville825	33	5	Phytogen PSC 355	Stoneville 825
RIL326	Phytogen PSC 355 x Stoneville825	33	6	Phytogen PSC 355	Stoneville 825
RIL327	Phytogen PSC 355 x Stoneville825	33	7	Phytogen PSC 355	Stoneville 825
RIL328	Phytogen PSC 355 x Stoneville825	33	8	Phytogen PSC 355	Stoneville 825
RIL329	Phytogen PSC 355 x Stoneville825	33	9	Phytogen PSC 355	Stoneville 825
RIL330	Phytogen PSC 355 x Stoneville825	33	10	Phytogen PSC 355	Stoneville 825
RIL331	Stoneville 474 x Stoneville825	34	1	Stoneville 474	Stoneville 825
RIL332	Stoneville 474 x Stoneville825	34	2	Stoneville 474	Stoneville 825
RIL333	Stoneville 474 x Stoneville825	34	3	Stoneville 474	Stoneville 825
RIL334	Stoneville 474 x Stoneville825	34	4	Stoneville 474	Stoneville 825
RIL335	Stoneville 474 x Stoneville825	34	5	Stoneville 474	Stoneville 825
RIL336	Stoneville 474 x Stoneville825	34	6	Stoneville 474	Stoneville 825
RIL337	Stoneville 474 x Stoneville825	34	7	Stoneville 474	Stoneville 825
RIL338	Stoneville 474 x Stoneville825	34	8	Stoneville 474	Stoneville 825
RIL339	Stoneville 474 x Stoneville825	34	9	Stoneville 474	Stoneville 825
RIL340	Stoneville 474 x Stoneville825	34	10	Stoneville 474	Stoneville 825
RIL341	M240 x Fibermax 966	35	1	M 240	Fibermax 966
RIL342	M240 x Fibermax 966	35	2	M 240	Fibermax 966
RIL343	M240 x Fibermax 966	35	3	M 240	Fibermax 966
RIL344	M240 x Fibermax 966	35	4	M 240	Fibermax 966
RIL345	M240 x Fibermax 966	35	5	M 240	Fibermax 966
RIL346	M240 x Fibermax 966	35	6	M 240	Fibermax 966
RIL347	M240 x Fibermax 966	35	7	M 240	Fibermax 966
RIL348	M240 x Fibermax 966	35	8	M 240	Fibermax 966
RIL349	M240 x Fibermax 966	35	9	M 240	Fibermax 966
RIL350	M240 x Fibermax 966	35	10	M 240	Fibermax 966
RIL351	Paymaster HS26 x Fibermax 966	36	1	Paymaster HS26	Fibermax 966
RIL352	Paymaster HS26 x Fibermax 966	36	2	Paymaster HS26	Fibermax 966
RIL353	Paymaster HS26 x Fibermax 966	36	3	Paymaster HS26	Fibermax 966
RIL354	Paymaster HS26 x Fibermax 966	36	4	Paymaster HS26	Fibermax 966
RIL355	Paymaster HS26 x Fibermax 966	36	5	Paymaster HS26	Fibermax 966
RIL356	Paymaster HS26 x Fibermax 966	36	6	Paymaster HS26	Fibermax 966
RIL357	Paymaster HS26 x Fibermax 966	36	7	Paymaster HS26	Fibermax 966
RIL358	Paymaster HS26 x Fibermax 966	36	8	Paymaster HS26	Fibermax 966
RIL359	Paymaster HS26 x Fibermax 966	36	9	Paymaster HS26	Fibermax 966
RIL360	Paymaster HS26 x Fibermax 966	36	10	Paymaster HS26	Fibermax 966
RIL361	Delatapine Acala 90 x Fibermax 966	37	1	Delatapine Acala 90	Fibermax 966
RIL362	Delatapine Acala 90 x Fibermax 966	37	2	Delatapine Acala 90	Fibermax 966
RIL363	Delatapine Acala 90 x Fibermax 966	37	3	Delatapine Acala 90	Fibermax 966
RIL364	Delatapine Acala 90 x Fibermax 966	37	4	Delatapine Acala 90	Fibermax 966
RIL365	Delatapine Acala 90 x Fibermax 966	37	5	Delatapine Acala 90	Fibermax 966
RIL366	Delatapine Acala 90 x Fibermax 966	37	6	Delatapine Acala 90	Fibermax 966
RIL367	Delatapine Acala 90 x Fibermax 966	37	7	Delatapine Acala 90	Fibermax 966
RIL368	Delatapine Acala 90 x Fibermax 966	37	8	Delatapine Acala 90	Fibermax 966
RIL369	Delatapine Acala 90 x Fibermax 966	37	9	Delatapine Acala 90	Fibermax 966
RIL370	Delatapine Acala 90 x Fibermax 966	37	10	Delatapine Acala 90	Fibermax 966
RIL371	Suregrow 747 x Fibermax 966	38	1	Suregrow 747	Fibermax 966
RIL372	Suregrow 747 x Fibermax 966	38	2	Suregrow 747	Fibermax 966
RIL373	Suregrow 747 x Fibermax 966	38	3	Suregrow 747	Fibermax 966
RIL374	Suregrow 747 x Fibermax 966	38	4	Suregrow 747	Fibermax 966
RIL375	Suregrow 747 x Fibermax 966	38	5	Suregrow 747	Fibermax 966
RIL376	Suregrow 747 x Fibermax 966	38	6	Suregrow 747	Fibermax 966
RIL377	Suregrow 747 x Fibermax 966	38	7	Suregrow 747	Fibermax 966
RIL378	Suregrow 747 x Fibermax 966	38	8	Suregrow 747	Fibermax 966
RIL379	Suregrow 747 x Fibermax 966	38	9	Suregrow 747	Fibermax 966
RIL380	Suregrow 747 x Fibermax 966	38	10	Suregrow 747	Fibermax 966
RIL381	Phytogen PSC 355 xFibermax 966	39	1	Phytogen PSC 355	Fibermax 966
RIL382	Phytogen PSC 355 xFibermax 966	39	2	Phytogen PSC 355	Fibermax 966
RIL383	Phytogen PSC 355 xFibermax 966	39	3	Phytogen PSC 355	Fibermax 966
RIL384	Phytogen PSC 355 xFibermax 966	39	4	Phytogen PSC 355	Fibermax 966
RIL385	Phytogen PSC 355 xFibermax 966	39	5	Phytogen PSC 355	Fibermax 966
RIL386	Phytogen PSC 355 x Fibermax 966	39	6	Phytogen PSC 355	Fibermax 966
RIL387	Phytogen PSC 355 x Fibermax 966	39	7	Phytogen PSC 355	Fibermax 966
RIL388	Phytogen PSC 355 x Fibermax 966	39	8	Phytogen PSC 355	Fibermax 966
RIL389	Phytogen PSC 355 x Fibermax 966	39	9	Phytogen PSC 355	Fibermax 966
RIL390	Phytogen PSC 355 x Fibermax 966	39	10	Phytogen PSC 355	Fibermax 966
RIL391	Stoneville 474 x Fibermax 966	40	1	Stoneville 474	Fibermax 966
RIL392	Stoneville 474 x Fibermax 966	40	2	Stoneville 474	Fibermax 966
RIL393	Stoneville 474 x Fibermax 966	40	3	Stoneville 474	Fibermax 966
RIL394	Stoneville 474 x Fibermax 966	40	4	Stoneville 474	Fibermax 966
RIL395	Stoneville 474 x Fibermax 966	40	5	Stoneville 474	Fibermax 966
RIL396	Stoneville 474 x Fibermax 966	40	6	Stoneville 474	Fibermax 966
RIL397	Stoneville 474 x Fibermax 966	40	7	Stoneville 474	Fibermax 966
RIL398	Stoneville 474 x Fibermax 966	40	8	Stoneville 474	Fibermax 966
RIL399	Stoneville 474 x Fibermax 966	40	9	Stoneville 474	Fibermax 966
RIL400	Stoneville 474 x Fibermax 966	40	10	Stoneville 474	Fibermax 966
RIL401	Paymaster HS26 x M240	41	1	Paymaster HS26	M 240
RIL402	Paymaster HS26 x M240	41	2	Paymaster HS26	M 240
RIL403	Paymaster HS26 x M240	41	3	Paymaster HS26	M 240
RIL404	Paymaster HS26 x M240	41	4	Paymaster HS26	M 240
RIL405	Paymaster HS26 x M240	41	5	Paymaster HS26	M 240
RIL406	Paymaster HS26 x M240	41	6	Paymaster HS26	M 240
RIL407	Paymaster HS26 x M240	41	7	Paymaster HS26	M 240
RIL408	Paymaster HS26 x M240	41	8	Paymaster HS26	M 240
RIL409	Paymaster HS26 x M240	41	9	Paymaster HS26	M 240
RIL410	Paymaster HS26 x M240	41	10	Paymaster HS26	M 240
RIL411	Delatapine Acala 90 x M240	42	1	Delatapine Acala 90	M 240
RIL412	Delatapine Acala 90 x M240	42	2	Delatapine Acala 90	M 240
RIL413	Delatapine Acala 90 x M240	42	3	Delatapine Acala 90	M 240
RIL414	Delatapine Acala 90 x M240	42	4	Delatapine Acala 90	M 240
RIL415	Delatapine Acala 90 x M240	42	5	Delatapine Acala 90	M 240
RIL416	Delatapine Acala 90 x M240	42	6	Delatapine Acala 90	M 240
RIL417	Delatapine Acala 90 x M240	42	7	Delatapine Acala 90	M 240
RIL418	Delatapine Acala 90 x M240	42	8	Delatapine Acala 90	M 240
RIL419	Delatapine Acala 90 x M240	42	9	Delatapine Acala 90	M 240
RIL420	Delatapine Acala 90 x M240	42	10	Delatapine Acala 90	M 240
RIL421	Suregrow 747 x M240	43	1	Suregrow 747	M 240
RIL422	Suregrow 747 x M240	43	2	Suregrow 747	M 240
RIL423	Suregrow 747 x M240	43	3	Suregrow 747	M 240
RIL424	Suregrow 747 x M240	43	4	Suregrow 747	M 240
RIL425	Suregrow 747 x M240	43	5	Suregrow 747	M 240
RIL426	Suregrow 747 x M240	43	6	Suregrow 747	M 240
RIL427	Suregrow 747 x M240	43	7	Suregrow 747	M 240
RIL428	Suregrow 747 x M240	43	8	Suregrow 747	M 240
RIL429	Suregrow 747 x M240	43	9	Suregrow 747	M 240
RIL430	Suregrow 747 x M240	43	10	Suregrow 747	M 240
RIL431	Phytogen PSC 355 x M240	44	1	Phytogen PSC 355	M 240
RIL432	Phytogen PSC 355 x M240	44	2	Phytogen PSC 355	M 240
RIL433	Phytogen PSC 355 x M240	44	3	Phytogen PSC 355	M 240
RIL434	Phytogen PSC 355 x M240	44	4	Phytogen PSC 355	M 240
RIL435	Phytogen PSC 355 x M240	44	5	Phytogen PSC 355	M 240
RIL436	Phytogen PSC 355 x M240	44	6	Phytogen PSC 355	M 240
RIL437	Phytogen PSC 355 x M240	44	7	Phytogen PSC 355	M 240
RIL438	Phytogen PSC 355 x M240	44	8	Phytogen PSC 355	M 240
RIL439	Phytogen PSC 355 x M240	44	9	Phytogen PSC 355	M 240
RIL440	Phytogen PSC 355 x M240	44	10	Phytogen PSC 355	M 240
RIL441	Stoneville 474 x M240	45	1	Stoneville 474	M 240
RIL442	Stoneville 474 x M240	45	2	Stoneville 474	M 240
RIL443	Stoneville 474 x M240	45	3	Stoneville 474	M 240
RIL444	Stoneville 474 x M240	45	4	Stoneville 474	M 240
RIL445	Stoneville 474 x M240	45	5	Stoneville 474	M 240
RIL446	Stoneville 474 x M240	45	6	Stoneville 474	M 240
RIL447	Stoneville 474 x M240	45	7	Stoneville 474	M 240
RIL448	Stoneville 474 x M240	45	8	Stoneville 474	M 240
RIL449	Stoneville 474 x M240	45	9	Stoneville 474	M 240
RIL450	Stoneville 474 x M240	45	10	Stoneville 474	M 240
RIL451	Delatapine Acala 90 x Paymaster HS26	46	1	Delatapine Acala 90	Paymaster HS26
RIL452	Delatapine Acala 90 x Paymaster HS26	46	2	Delatapine Acala 90	Paymaster HS26
RIL453	Delatapine Acala 90 x Paymaster HS26	46	3	Delatapine Acala 90	Paymaster HS26
RIL454	Delatapine Acala 90 x Paymaster HS26	46	4	Delatapine Acala 90	Paymaster HS26
RIL455	Delatapine Acala 90 x Paymaster HS26	46	5	Delatapine Acala 90	Paymaster HS26
RIL456	Delatapine Acala 90 x Paymaster HS26	46	6	Delatapine Acala 90	Paymaster HS26
RIL457	Delatapine Acala 90 x Paymaster HS26	46	7	Delatapine Acala 90	Paymaster HS26
RIL458	Delatapine Acala 90 x Paymaster HS26	46	8	Delatapine Acala 90	Paymaster HS26
RIL459	Delatapine Acala 90 x Paymaster HS26	46	9	Delatapine Acala 90	Paymaster HS26
RIL460	Delatapine Acala 90 x Paymaster HS26	46	10	Delatapine Acala 90	Paymaster HS26
RIL461	Suregrow 747 x Paymaster HS26	47	1	Suregrow 747	Paymaster HS26
RIL462	Suregrow 747 x Paymaster HS26	47	2	Suregrow 747	Paymaster HS26
RIL463	Suregrow 747 x Paymaster HS26	47	3	Suregrow 747	Paymaster HS26
RIL464	Suregrow 747 x Paymaster HS26	47	4	Suregrow 747	Paymaster HS26
RIL465	Suregrow 747 x Paymaster HS26	47	5	Suregrow 747	Paymaster HS26
RIL466	Suregrow 747 x Paymaster HS26	47	6	Suregrow 747	Paymaster HS26
RIL467	Suregrow 747 x Paymaster HS26	47	7	Suregrow 747	Paymaster HS26
RIL468	Suregrow 747 x Paymaster HS26	47	8	Suregrow 747	Paymaster HS26
RIL469	Suregrow 747 x Paymaster HS26	47	9	Suregrow 747	Paymaster HS26
RIL470	Suregrow 747 x Paymaster HS26	47	10	Suregrow 747	Paymaster HS26
RIL471	Phytogen PSC 355 x Paymaster HS26	48	1	Phytogen PSC 355	Paymaster HS26
RIL472	Phytogen PSC 355 x Paymaster HS26	48	2	Phytogen PSC 355	Paymaster HS26
RIL473	Phytogen PSC 355 x Paymaster HS26	48	3	Phytogen PSC 355	Paymaster HS26
RIL474	Phytogen PSC 355 x Paymaster HS26	48	4	Phytogen PSC 355	Paymaster HS26
RIL475	Phytogen PSC 355 x Paymaster HS26	48	5	Phytogen PSC 355	Paymaster HS26
RIL476	Phytogen PSC 355 x Paymaster HS26	48	6	Phytogen PSC 355	Paymaster HS26
RIL477	Phytogen PSC 355 x Paymaster HS26	48	7	Phytogen PSC 355	Paymaster HS26
RIL478	Phytogen PSC 355 x Paymaster HS26	48	8	Phytogen PSC 355	Paymaster HS26
RIL479	Phytogen PSC 355 x Paymaster HS26	48	9	Phytogen PSC 355	Paymaster HS26
RIL480	Phytogen PSC 355 x Paymaster HS26	48	10	Phytogen PSC 355	Paymaster HS26
RIL481	Stoneville 474 x Paymaster HS26	49	1	Stoneville 474	Paymaster HS26
RIL482	Stoneville 474 x Paymaster HS26	49	2	Stoneville 474	Paymaster HS26
RIL483	Stoneville 474 x Paymaster HS26	49	3	Stoneville 474	Paymaster HS26
RIL484	Stoneville 474 x Paymaster HS26	49	4	Stoneville 474	Paymaster HS26
RIL485	Stoneville 474 x Paymaster HS26	49	5	Stoneville 474	Paymaster HS26
RIL486	Stoneville 474 x Paymaster HS26	49	6	Stoneville 474	Paymaster HS26
RIL487	Stoneville 474 x Paymaster HS26	49	7	Stoneville 474	Paymaster HS26
RIL488	Stoneville 474 x Paymaster HS26	49	8	Stoneville 474	Paymaster HS26
RIL489	Stoneville 474 x Paymaster HS26	49	9	Stoneville 474	Paymaster HS26
RIL490	Stoneville 474 x Paymaster HS26	49	10	Stoneville 474	Paymaster HS26
RIL491	Suregrow 747 x Delatapine Acala 90	50	1	Suregrow 747	Delatapine Acala 90
RIL492	Suregrow 747 x Delatapine Acala 90	50	2	Suregrow 747	Delatapine Acala 90
RIL493	Suregrow 747 x Delatapine Acala 90	50	3	Suregrow 747	Delatapine Acala 90
RIL494	Suregrow 747 x Delatapine Acala 90	50	4	Suregrow 747	Delatapine Acala 90
RIL495	Suregrow 747 x Delatapine Acala 90	50	5	Suregrow 747	Delatapine Acala 90
RIL496	Suregrow 747 x Delatapine Acala 90	50	6	Suregrow 747	Delatapine Acala 90
RIL497	Suregrow 747 x Delatapine Acala 90	50	7	Suregrow 747	Delatapine Acala 90
RIL498	Suregrow 747 x Delatapine Acala 90	50	8	Suregrow 747	Delatapine Acala 90
RIL499	Suregrow 747 x Delatapine Acala 90	50	9	Suregrow 747	Delatapine Acala 90
RIL500	Suregrow 747 x Delatapine Acala 90	50	10	Suregrow 747	Delatapine Acala 90
RIL501	Phytogen PSC 355 x Delatapine Acala 90	51	1	Phytogen PSC 355	Delatapine Acala 90
RIL502	Phytogen PSC 355 x Delatapine Acala 90	51	2	Phytogen PSC 355	Delatapine Acala 90
RIL503	Phytogen PSC 355 x Delatapine Acala 90	51	3	Phytogen PSC 355	Delatapine Acala 90
RIL504	Phytogen PSC 355 x Delatapine Acala 90	51	4	Phytogen PSC 355	Delatapine Acala 90
RIL505	Phytogen PSC 355 x Delatapine Acala 90	51	5	Phytogen PSC 355	Delatapine Acala 90
RIL506	Phytogen PSC 355 x Delatapine Acala 90	51	6	Phytogen PSC 355	Delatapine Acala 90
RIL507	Phytogen PSC 355 x Delatapine Acala 90	51	7	Phytogen PSC 355	Delatapine Acala 90
RIL508	Phytogen PSC 355 x Delatapine Acala 90	51	8	Phytogen PSC 355	Delatapine Acala 90
RIL509	Phytogen PSC 355 x Delatapine Acala 90	51	9	Phytogen PSC 355	Delatapine Acala 90
RIL510	Phytogen PSC 355 x Delatapine Acala 90	51	10	Phytogen PSC 355	Delatapine Acala 90
RIL511	Stoneville 474 x Delatapine Acala 90	52	1	Stoneville 474	Delatapine Acala 90
RIL512	Stoneville 474 x Delatapine Acala 90	52	2	Stoneville 474	Delatapine Acala 90
RIL513	Stoneville 474 x Delatapine Acala 90	52	3	Stoneville 474	Delatapine Acala 90
RIL514	Stoneville 474 x Delatapine Acala 90	52	4	Stoneville 474	Delatapine Acala 90
RIL515	Stoneville 474 x Delatapine Acala 90	52	5	Stoneville 474	Delatapine Acala 90
RIL516	Stoneville 474 x Delatapine Acala 90	52	6	Stoneville 474	Delatapine Acala 90
RIL517	Stoneville 474 x Delatapine Acala 90	52	7	Stoneville 474	Delatapine Acala 90
RIL518	Stoneville 474 x Delatapine Acala 90	52	8	Stoneville 474	Delatapine Acala 90
RIL519	Stoneville 474 x Delatapine Acala 90	52	9	Stoneville 474	Delatapine Acala 90
RIL520	Stoneville 474 x Delatapine Acala 90	52	10	Stoneville 474	Delatapine Acala 90
RIL521	Phytogen PSC 355 x Suregrow 747	53	1	Phytogen PSC 355	Suregrow 747
RIL522	Phytogen PSC 355 x Suregrow 747	53	2	Phytogen PSC 355	Suregrow 747
RIL523	Phytogen PSC 355 x Suregrow 747	53	3	Phytogen PSC 355	Suregrow 747
RIL524	Phytogen PSC 355 x Suregrow 747	53	4	Phytogen PSC 355	Suregrow 747
RIL525	Phytogen PSC 355 x Suregrow 747	53	5	Phytogen PSC 355	Suregrow 747
RIL526	Phytogen PSC 355 x Suregrow 747	53	6	Phytogen PSC 355	Suregrow 747
RIL527	Phytogen PSC 355 x Suregrow 747	53	7	Phytogen PSC 355	Suregrow 747
RIL528	Phytogen PSC 355 x Suregrow 747	53	8	Phytogen PSC 355	Suregrow 747
RIL529	Phytogen PSC 355 x Suregrow 747	53	9	Phytogen PSC 355	Suregrow 747
RIL530	Phytogen PSC 355 x Suregrow 747	53	10	Phytogen PSC 355	Suregrow 747
RIL531	Stoneville 474 x Suregrow 747	54	1	Stoneville 474	Suregrow 747
RIL532	Stoneville 474 x Suregrow 747	54	2	Stoneville 474	Suregrow 747
RIL533	Stoneville 474 x Suregrow 747	54	3	Stoneville 474	Suregrow 747
RIL534	Stoneville 474 x Suregrow 747	54	4	Stoneville 474	Suregrow 747
RIL535	Stoneville 474 x Suregrow 747	54	5	Stoneville 474	Suregrow 747
RIL536	Stoneville 474 x Suregrow 747	54	6	Stoneville 474	Suregrow 747
RIL537	Stoneville 474 x Suregrow 747	54	7	Stoneville 474	Suregrow 747
RIL538	Stoneville 474 x Suregrow 747	54	8	Stoneville 474	Suregrow 747
RIL539	Stoneville 474 x Suregrow 747	54	9	Stoneville 474	Suregrow 747
RIL540	Stoneville 474 x Suregrow 747	54	10	Stoneville 474	Suregrow 747
RIL541	Stoneville 474 x Phytogen PSC 355	55	1	Stoneville 474	Phytogen PSC 355
RIL542	Stoneville 474 x Phytogen PSC 355	55	2	Stoneville 474	Phytogen PSC 355
RIL543	Stoneville 474 x Phytogen PSC 355	55	3	Stoneville 474	Phytogen PSC 355
RIL544	Stoneville 474 x Phytogen PSC 355	55	4	Stoneville 474	Phytogen PSC 355
RIL545	Stoneville 474 x Phytogen PSC 355	55	5	Stoneville 474	Phytogen PSC 355
RIL546	Stoneville 474 x Phytogen PSC 355	55	6	Stoneville 474	Phytogen PSC 355
RIL547	Stoneville 474 x Phytogen PSC 355	55	7	Stoneville 474	Phytogen PSC 355
RIL548	Stoneville 474 x Phytogen PSC 355	55	8	Stoneville 474	Phytogen PSC 355
RIL549	Stoneville 474 x Phytogen PSC 355	55	9	Stoneville 474	Phytogen PSC 355
RIL550	Stoneville 474 x Phytogen PSC 355	55	10	Stoneville 474	Phytogen PSC 355
