# Supplementary material for: A MAGIC population-based genome-wide association study reveals functional association of GhRBB1_A07 gene with superior fiber quality in cotton
Source: BMC Genomics. 2016 Nov 9;17:903. doi: 10.1186/s12864-016-3249-2 (PMC5103610; doi:10.1186/s12864-016-3249-2)
Supplement: Additional file 6: — Title: SNP and SSR markers and their physical location on TM-1 draft genome. Description of data: This figure contains 6039 GBS based SNP and 223 SSR markers name, associated allele and physical location on allotetraploid cotton TM-1 draft genome. (XLSX 343 kb) [file 12864_2016_3249_MOESM6_ESM.xlsx]

## Sheet: Sheet1
Additional file 6. SNP and SSR markers and their physical locations on TM-1 draft genome
#	Marker name	Type	Alleles	Chromosome	Physical location	Genetic Map1) Chromosome	Genetic Map Location1)
1	CFB5889	GBS SNP	A/G	A01	12145
2	CFB5890	GBS SNP	G/T	A01	12171
3	CFB5891	GBS SNP	T/C	A01	12179
4	CFB5892	GBS SNP	T/C	A01	17329
5	CFB5893	GBS SNP	T/C	A01	114100
6	CFB5894	GBS SNP	C/A	A01	258309
7	CFB5895	GBS SNP	G/A	A01	467853
8	CFB5896	GBS SNP	T/G	A01	727335
9	CFB5897	GBS SNP	T/A	A01	849814
10	CFB5898	GBS SNP	T/C	A01	1009957
11	CFB5899	GBS SNP	G/C	A01	1192434
12	CFB5900	GBS SNP	C/T	A01	1218944
13	CFB5901	GBS SNP	G/A	A01	1218954
14	CFB5902	GBS SNP	T/G	A01	1302890
15	CFB5903	GBS SNP	G/A	A01	1302894
16	CFB5904	GBS SNP	G/A	A01	1673004
17	CFB5905	GBS SNP	T/A	A01	1699232
18	CFB5906	GBS SNP	C/T	A01	1863572
19	CFB5907	GBS SNP	C/T	A01	1863576
20	CFB5908	GBS SNP	T/C	A01	2022861
21	CFB5909	GBS SNP	G/T	A01	2022883
22	CFB5910	GBS SNP	T/A	A01	2022884
23	CFB5911	GBS SNP	A/G	A01	2022887
24	CFB5912	GBS SNP	G/A	A01	2123556
25	CFB5913	GBS SNP	G/T	A01	2123566
26	CFB5914	GBS SNP	G/T	A01	2123690
27	CFB5915	GBS SNP	C/A	A01	2124849
28	CFB5916	GBS SNP	A/T	A01	2153506
29	CFB5917	GBS SNP	C/T	A01	2162207
30	CFB5918	GBS SNP	C/T	A01	2163605
31	CFB5919	GBS SNP	T/A	A01	2176081
32	CFB5920	GBS SNP	T/C	A01	2194252
33	CFB5921	GBS SNP	G/A	A01	2233023
34	CGR5875	SSR	-	A01	2263570	Chr.01	121.832
35	CFB5921	GBS SNP	C/A	A01	2499404
36	CFB5922	GBS SNP	A/G	A01	2499407
37	CFB5923	GBS SNP	A/T	A01	2513102
38	CFB5924	GBS SNP	A/C	A01	2735421
39	CFB5925	GBS SNP	C/A	A01	2735422
40	CFB5926	GBS SNP	G/C	A01	3145086
41	CFB5927	GBS SNP	G/A	A01	3305438
42	CFB5928	GBS SNP	T/A	A01	3305610
43	CFB5929	GBS SNP	A/C	A01	3657004
44	CFB5930	GBS SNP	C/A	A01	4422729
45	CFB5931	GBS SNP	C/T	A01	5345923
46	CFB5932	GBS SNP	A/T	A01	5345961
47	CFB5933	GBS SNP	A/C	A01	5634957
48	CFB5934	GBS SNP	C/A	A01	5878291
49	CFB5935	GBS SNP	T/C	A01	5878577
50	CFB5936	GBS SNP	T/C	A01	6060063
51	CFB5937	GBS SNP	A/C	A01	6266005
52	CFB5938	GBS SNP	C/T	A01	6395092
53	CFB5939	GBS SNP	A/T	A01	7808517
54	CFB5940	GBS SNP	A/C	A01	7977994
55	CFB5941	GBS SNP	T/C	A01	8349079
56	CFB5942	GBS SNP	A/G	A01	9069671
57	CFB5943	GBS SNP	C/T	A01	9811687
58	CFB5944	GBS SNP	C/A	A01	10881806
59	CFB5945	GBS SNP	G/A	A01	11645203
60	CFB5946	GBS SNP	A/C	A01	11895852
61	CFB5947	GBS SNP	C/A	A01	12080661
62	CFB5948	GBS SNP	T/G	A01	13779592
63	CFB5949	GBS SNP	G/T	A01	13780022
64	CFB5950	GBS SNP	A/G	A01	14173945
65	CFB5951	GBS SNP	C/T	A01	14486781
66	CFB5952	GBS SNP	G/T	A01	14486786
67	CFB5953	GBS SNP	T/A	A01	15453034
68	CFB5954	GBS SNP	A/C	A01	16338936
69	CFB5955	GBS SNP	C/T	A01	16338942
70	CFB5956	GBS SNP	T/A	A01	16338949
71	CFB5957	GBS SNP	G/A	A01	16375185
72	CFB5958	GBS SNP	A/C	A01	16375222
73	CFB5959	GBS SNP	G/A	A01	16566692
74	CFB5960	GBS SNP	C/A	A01	16756359
75	CFB5961	GBS SNP	C/A	A01	18206178
76	CFB5962	GBS SNP	C/G	A01	18206357
77	CFB5963	GBS SNP	C/T	A01	18971186
78	CFB5964	GBS SNP	T/C	A01	18972139
79	CFB5965	GBS SNP	T/A	A01	19117831
80	CFB5966	GBS SNP	C/T	A01	19117846
81	CFB5967	GBS SNP	T/G	A01	19189574
82	CFB5968	GBS SNP	G/C	A01	19190673
83	CFB5969	GBS SNP	C/A	A01	19587029
84	CFB5970	GBS SNP	T/C	A01	19724134
85	CFB5971	GBS SNP	C/T	A01	19724138
86	CFB5972	GBS SNP	A/G	A01	19724151
87	CFB5973	GBS SNP	T/G	A01	19724167
88	CFB5974	GBS SNP	C/T	A01	19948551
89	CFB5975	GBS SNP	A/G	A01	20093914
90	CFB5976	GBS SNP	A/T	A01	21165191
91	CFB5977	GBS SNP	C/T	A01	21307813
92	CFB5978	GBS SNP	C/A	A01	22404497
93	CFB5979	GBS SNP	T/A	A01	25622224
94	CFB5980	GBS SNP	T/C	A01	34226479
95	CFB5981	GBS SNP	C/G	A01	34226494
96	CFB5982	GBS SNP	G/A	A01	38396757
97	CFB5983	GBS SNP	G/A	A01	38396764
98	CFB5984	GBS SNP	T/G	A01	38396797
99	CFB5985	GBS SNP	G/A	A01	38396805
100	CFB5986	GBS SNP	G/A	A01	38396807
101	CFB5987	GBS SNP	T/C	A01	39447926
102	CFB5988	GBS SNP	A/C	A01	39447967
103	CFB5989	GBS SNP	C/T	A01	39447974
104	CFB5990	GBS SNP	C/T	A01	39447975
105	CFB5991	GBS SNP	C/T	A01	40212574
106	CFB5992	GBS SNP	C/T	A01	40212591
107	CFB5993	GBS SNP	G/A	A01	40884957
108	CFB5994	GBS SNP	A/G	A01	45386859
109	CFB5995	GBS SNP	A/T	A01	52125751
110	CFB5996	GBS SNP	C/G	A01	52125752
111	CFB5997	GBS SNP	G/T	A01	52125753
112	CFB5998	GBS SNP	G/C	A01	52125764
113	CFB5999	GBS SNP	T/G	A01	52583526
114	CFB6000	GBS SNP	G/C	A01	54180319
115	TMB1931	SSR	-	A01	55363636	Chr.14	118
116	CFB6001	GBS SNP	A/G	A01	55816575
117	CFB6002	GBS SNP	A/G	A01	56648791
118	CFB6003	GBS SNP	G/A	A01	56648819
119	CFB6004	GBS SNP	G/A	A01	56648824
120	CFB6005	GBS SNP	G/C	A01	56648835
121	CFB6006	GBS SNP	T/C	A01	56648836
122	CFB6007	GBS SNP	G/A	A01	56648842
123	CFB6008	GBS SNP	A/T	A01	59917342
124	CFB6009	GBS SNP	T/A	A01	59917343
125	CFB6010	GBS SNP	A/G	A01	59917371
126	CFB6011	GBS SNP	C/T	A01	59917377
127	CFB6012	GBS SNP	A/C	A01	64899690
128	CFB6013	GBS SNP	A/G	A01	72930399
129	CFB6014	GBS SNP	T/C	A01	72930402
130	CFB6015	GBS SNP	C/T	A01	75426675
131	CFB6016	GBS SNP	C/T	A01	76230593
132	CFB6017	GBS SNP	G/T	A01	76230603
133	CFB6018	GBS SNP	G/T	A01	77203662
134	CFB6019	GBS SNP	G/A	A01	77203663
135	CFB6020	GBS SNP	C/T	A01	77539555
136	CFB6021	GBS SNP	A/G	A01	77539562
137	CFB6022	GBS SNP	G/A	A01	77539567
138	CFB6023	GBS SNP	C/G	A01	77539574
139	CFB6024	GBS SNP	C/T	A01	77821853
140	CFB6025	GBS SNP	G/A	A01	78810298
141	CFB6026	GBS SNP	G/A	A01	80559776
142	CFB6027	GBS SNP	A/G	A01	81584310
143	CFB6028	GBS SNP	G/C	A01	82872200
144	CFB6029	GBS SNP	C/A	A01	82993932
145	CFB6030	GBS SNP	C/T	A01	83021316
146	CFB6031	GBS SNP	G/A	A01	83326020
147	CFB6032	GBS SNP	C/T	A01	85050134
148	CFB6033	GBS SNP	G/C	A01	85857318
149	CFB6034	GBS SNP	G/A	A01	85857337
150	CFB6035	GBS SNP	T/C	A01	86577450
151	CFB6036	GBS SNP	T/G	A01	86999754
152	CFB6037	GBS SNP	A/C	A01	88527308
153	CFB6038	GBS SNP	C/T	A01	88834110
154	CFB6039	GBS SNP	G/C	A01	88834130
155	CFB6040	GBS SNP	G/A	A01	88834139
156	CFB6041	GBS SNP	T/C	A01	89058572
157	CFB6042	GBS SNP	C/A	A01	90205456
158	CFB6043	GBS SNP	A/G	A01	90814328
159	CFB6044	GBS SNP	T/A	A01	92262986
160	CFB6045	GBS SNP	G/A	A01	92263011
161	CFB6046	GBS SNP	G/T	A01	92263032
162	CFB6047	GBS SNP	G/A	A01	92417827
163	CFB6048	GBS SNP	G/A	A01	92444631
164	CFB6049	GBS SNP	G/A	A01	92610515
165	CFB6050	GBS SNP	C/T	A01	92611931
166	CFB6051	GBS SNP	A/G	A01	92611950
167	CFB6052	GBS SNP	T/A	A01	92611981
168	CFB6053	GBS SNP	G/T	A01	92869867
169	CFB6054	GBS SNP	G/C	A01	92951484
170	CFB6055	GBS SNP	G/A	A01	92961581
171	CFB6056	GBS SNP	T/A	A01	93567523
172	DPL1514	SSR	-	A01	93812062	Chr.15	64.9797
173	CFB6057	GBS SNP	T/C	A01	94124043
174	CFB6058	GBS SNP	G/A	A01	94653057
175	CFB6059	GBS SNP	C/T	A01	95305850
176	CFB6060	GBS SNP	C/T	A01	95582204
177	CFB6061	GBS SNP	A/C	A01	95701182
178	CFB6062	GBS SNP	A/T	A01	95701201
179	CFB6063	GBS SNP	G/T	A01	95701221
180	CFB6064	GBS SNP	T/C	A01	95816145
181	CFB6065	GBS SNP	A/G	A01	95877365
182	CFB6066	GBS SNP	C/A	A01	96053370
183	CFB6067	GBS SNP	T/C	A01	96053391
184	CFB6068	GBS SNP	T/A	A01	96053410
185	CFB6069	GBS SNP	G/A	A01	96407453
186	CFB6070	GBS SNP	T/C	A01	96701393
187	CFB6071	GBS SNP	C/T	A01	96701415
188	CFB6072	GBS SNP	T/C	A01	97626138
189	CFB6073	GBS SNP	T/G	A01	97626174
190	CFB6074	GBS SNP	G/A	A01	97626240
191	CFB6075	GBS SNP	A/T	A01	97738834
192	CFB6076	GBS SNP	G/A	A01	97738846
193	CFB6077	GBS SNP	C/T	A01	97739390
194	CFB6078	GBS SNP	C/A	A01	97768407
195	CFB6079	GBS SNP	A/G	A01	97771923
196	CFB6080	GBS SNP	G/A	A01	98040832
197	CFB6081	GBS SNP	A/G	A01	98040833
198	CFB6082	GBS SNP	G/T	A01	98140460
199	CFB6083	GBS SNP	A/C	A01	98141689
200	CFB6084	GBS SNP	A/G	A01	98282958
201	CFB6085	GBS SNP	T/A	A01	98283075
202	CFB6086	GBS SNP	T/C	A01	98314365
203	CFB6087	GBS SNP	T/C	A01	98477315
204	CFB6088	GBS SNP	A/T	A01	98477370
205	CFB6089	GBS SNP	A/C	A01	98483443
206	CFB6090	GBS SNP	T/A	A01	98557137
207	CFB6091	GBS SNP	C/T	A01	98557218
208	CFB6092	GBS SNP	A/G	A01	99064241
209	CFB6093	GBS SNP	A/G	A01	99067321
210	CFB6094	GBS SNP	C/T	A01	99125187
211	CFB6095	GBS SNP	C/T	A01	99344219
212	CFB6096	GBS SNP	G/A	A01	99349081
213	CFB6097	GBS SNP	A/T	A01	99365775
214	CFB6098	GBS SNP	T/G	A01	99365775
215	CFB6099	GBS SNP	G/A	A01	99776136
216	CFB6100	GBS SNP	C/T	A02	511799
217	CFB6101	GBS SNP	A/G	A02	521409
218	CFB6102	GBS SNP	T/A	A02	521495
219	CFB6103	GBS SNP	T/C	A02	521500
220	CFB6104	GBS SNP	A/C	A02	606869
221	CFB6105	GBS SNP	T/C	A02	606884
222	CFB6106	GBS SNP	G/A	A02	654135
223	CFB6107	GBS SNP	C/T	A02	688395
224	CFB6108	GBS SNP	T/A	A02	713107
225	CFB6109	GBS SNP	G/A	A02	713116
226	CFB6110	GBS SNP	A/G	A02	903217
227	BNL3545	SSR	-	A02	927093	Chr.02	111.59
228	CFB6111	GBS SNP	C/A	A02	996610
229	CFB6112	GBS SNP	C/T	A02	996610
230	CFB6113	GBS SNP	G/A	A02	1114429
231	CFB6114	GBS SNP	C/A	A02	1253695
232	CFB6115	GBS SNP	G/T	A02	1643137
233	CFB6116	GBS SNP	C/T	A02	1990717
234	CFB6117	GBS SNP	C/T	A02	1990741
235	CFB6118	GBS SNP	T/G	A02	2409642
236	CFB6119	GBS SNP	A/T	A02	2409647
237	CFB6120	GBS SNP	G/A	A02	2409660
238	CFB6121	GBS SNP	T/A	A02	2409673
239	CFB6122	GBS SNP	A/G	A02	2410582
240	CFB6123	GBS SNP	A/C	A02	2524384
241	CFB6124	GBS SNP	C/A	A02	2955676
242	CFB6125	GBS SNP	T/A	A02	2955697
243	CFB6126	GBS SNP	A/G	A02	2955712
244	CFB6127	GBS SNP	T/C	A02	2962400
245	CFB6128	GBS SNP	C/T	A02	3238219
246	CFB6129	GBS SNP	A/T	A02	3238228
247	CFB6130	GBS SNP	G/T	A02	3407482
248	CFB6131	GBS SNP	A/G	A02	3407495
249	CFB6132	GBS SNP	A/T	A02	3407537
250	CFB6133	GBS SNP	G/A	A02	3407547
251	CFB6134	GBS SNP	G/T	A02	3583313
252	CFB6135	GBS SNP	C/T	A02	3702023
253	CFB6136	GBS SNP	A/C	A02	3822518
254	CFB6137	GBS SNP	C/T	A02	4446414
255	CFB6138	GBS SNP	A/G	A02	4909786
256	CFB6139	GBS SNP	C/T	A02	5352569
257	CFB6140	GBS SNP	T/A	A02	5935800
258	CFB6141	GBS SNP	A/T	A02	5972151
259	CFB6142	GBS SNP	C/T	A02	6180696
260	CFB6143	GBS SNP	C/A	A02	6180822
261	CFB6144	GBS SNP	C/T	A02	7002065
262	CFB6145	GBS SNP	G/C	A02	7002670
263	CFB6146	GBS SNP	G/A	A02	7002672
264	CFB6147	GBS SNP	A/G	A02	7002684
265	CFB6148	GBS SNP	C/T	A02	7266564
266	CFB6149	GBS SNP	A/G	A02	7824833
267	CFB6150	GBS SNP	G/C	A02	9385358
268	CFB6151	GBS SNP	A/G	A02	11683163
269	CFB6152	GBS SNP	G/C	A02	11724623
270	CFB6153	GBS SNP	G/A	A02	11872877
271	CFB6154	GBS SNP	A/C	A02	12402664
272	CFB6155	GBS SNP	C/G	A02	12402664
273	CFB6156	GBS SNP	A/C	A02	12782825
274	CFB6157	GBS SNP	C/G	A02	12782827
275	CFB6158	GBS SNP	A/G	A02	14388846
276	CFB6159	GBS SNP	C/T	A02	14388853
277	CFB6160	GBS SNP	A/T	A02	14726247
278	CFB6161	GBS SNP	G/A	A02	14726268
279	CFB6162	GBS SNP	T/G	A02	14726278
280	CFB6163	GBS SNP	G/A	A02	16253932
281	CFB6164	GBS SNP	A/C	A02	17332285
282	CFB6165	GBS SNP	A/T	A02	17332294
283	CFB6166	GBS SNP	C/T	A02	17332507
284	CFB6167	GBS SNP	G/A	A02	18661358
285	CFB6168	GBS SNP	C/A	A02	25638569
286	CFB6169	GBS SNP	G/T	A02	25638569
287	CFB6170	GBS SNP	A/T	A02	25638572
288	CFB6171	GBS SNP	T/C	A02	25638575
289	CFB6172	GBS SNP	C/T	A02	30991281
290	CFB6173	GBS SNP	G/A	A02	30991293
291	CFB6174	GBS SNP	C/G	A02	32390293
292	CFB6175	GBS SNP	T/G	A02	32390308
293	CFB6176	GBS SNP	C/T	A02	32390326
294	CFB6177	GBS SNP	A/C	A02	32390340
295	CFB6178	GBS SNP	T/A	A02	32433307
296	CFB6179	GBS SNP	C/A	A02	32793230
297	CFB6180	GBS SNP	T/A	A02	32793244
298	CFB6181	GBS SNP	G/A	A02	35237003
299	CFB6182	GBS SNP	T/C	A02	35237010
300	CFB6183	GBS SNP	T/C	A02	35237012
301	CFB6184	GBS SNP	T/C	A02	36641477
302	CFB6185	GBS SNP	T/A	A02	36641484
303	CFB6186	GBS SNP	A/T	A02	36641490
304	CFB6187	GBS SNP	A/T	A02	36641502
305	CFB6188	GBS SNP	A/G	A02	36641520
306	CFB6189	GBS SNP	C/A	A02	40517199
307	CFB6190	GBS SNP	T/A	A02	40537126
308	CFB6191	GBS SNP	C/T	A02	40587501
309	CFB6192	GBS SNP	C/T	A02	40587534
310	CFB6193	GBS SNP	C/T	A02	41113421
311	DC40319	SSR	-	A02	41271134	Chr.02	65.8604
312	CFB6194	GBS SNP	C/A	A02	42254097
313	CFB6195	GBS SNP	A/G	A02	43563601
314	CFB6196	GBS SNP	G/C	A02	44540001
315	CFB6197	GBS SNP	G/A	A02	44540013
316	CFB6198	GBS SNP	A/G	A02	44540024
317	CFB6199	GBS SNP	C/T	A02	46778447
318	CFB6200	GBS SNP	C/T	A02	47256883
319	CFB6201	GBS SNP	G/C	A02	47256902
320	CFB6202	GBS SNP	A/C	A02	54501457
321	CFB6203	GBS SNP	A/G	A02	57902868
322	CFB6204	GBS SNP	C/T	A02	57902881
323	CFB6205	GBS SNP	C/T	A02	57902882
324	CFB6206	GBS SNP	T/C	A02	57902898
325	CFB6207	GBS SNP	T/C	A02	57902918
326	CFB6208	GBS SNP	G/A	A02	57902923
327	CFB6209	GBS SNP	C/T	A02	58003426
328	CFB6210	GBS SNP	C/T	A02	61084071
329	CFB6211	GBS SNP	A/C	A02	61209669
330	CFB6212	GBS SNP	C/T	A02	66737380
331	CFB6213	GBS SNP	C/T	A02	73819989
332	CFB6214	GBS SNP	T/C	A02	73819995
333	CFB6215	GBS SNP	A/G	A02	73819998
334	CFB6216	GBS SNP	G/A	A02	73820011
335	CFB6217	GBS SNP	T/C	A02	73820027
336	CFB6218	GBS SNP	G/A	A02	73820031
337	CFB6219	GBS SNP	T/C	A02	73896513
338	CFB6220	GBS SNP	T/C	A02	73896528
339	CFB6221	GBS SNP	G/A	A02	73901661
340	CFB6222	GBS SNP	G/C	A02	74456609
341	CFB6223	GBS SNP	A/C	A02	74456610
342	CFB6224	GBS SNP	T/A	A02	74608614
343	CFB6225	GBS SNP	T/C	A02	74614894
344	CFB6226	GBS SNP	A/G	A02	74614903
345	CFB6227	GBS SNP	A/G	A02	74614920
346	CFB6228	GBS SNP	G/A	A02	74857816
347	CFB6229	GBS SNP	A/G	A02	74857836
348	CFB6230	GBS SNP	T/C	A02	74857864
349	CFB6231	GBS SNP	G/T	A02	75491712
350	CFB6232	GBS SNP	C/A	A02	76103227
351	CFB6233	GBS SNP	C/G	A02	76103228
352	CFB6234	GBS SNP	T/A	A02	76103229
353	CFB6235	GBS SNP	A/C	A02	76438596
354	CFB6236	GBS SNP	T/G	A02	76438623
355	CFB6237	GBS SNP	C/G	A02	76438734
356	CFB6238	GBS SNP	A/G	A02	76827287
357	CFB6239	GBS SNP	T/C	A02	78627909
358	CFB6240	GBS SNP	A/G	A02	78627924
359	CFB6241	GBS SNP	T/A	A02	78838676
360	CFB6242	GBS SNP	C/T	A02	79751215
361	CFB6243	GBS SNP	T/C	A02	79751216
362	CFB6244	GBS SNP	G/T	A02	80004933
363	CFB6245	GBS SNP	T/C	A02	80924808
364	CFB6246	GBS SNP	A/G	A02	80946984
365	CFB6247	GBS SNP	T/C	A02	81160833
366	CFB6248	GBS SNP	T/C	A02	81179256
367	CFB6249	GBS SNP	A/C	A02	81179268
368	CFB6250	GBS SNP	T/C	A02	81239595
369	CFB6251	GBS SNP	G/C	A02	81241900
370	CFB6252	GBS SNP	T/G	A02	81253911
371	CFB6253	GBS SNP	G/A	A02	81753741
372	CFB6254	GBS SNP	T/C	A02	82284184
373	CFB6255	GBS SNP	T/C	A02	82470648
374	TMB1497	SSR	-	A02	82577319	unmapped
375	CFB6256	GBS SNP	T/G	A02	82586538
376	CFB6257	GBS SNP	T/A	A02	82586539
377	CFB6258	GBS SNP	C/T	A02	82684440
378	CFB6259	GBS SNP	G/A	A02	82743045
379	CFB6260	GBS SNP	T/C	A02	82789138
380	CFB6261	GBS SNP	A/G	A02	82804794
381	CFB6262	GBS SNP	C/A	A02	82849190
382	CFB6263	GBS SNP	T/A	A02	82849194
383	CFB6264	GBS SNP	A/T	A02	82984671
384	HAU3233	SSR	-	A02	83053088	unmapped
385	CFB6265	GBS SNP	G/A	A02	83170861
386	CFB6266	GBS SNP	C/T	A02	83170900
387	CFB6267	GBS SNP	A/G	A02	83227450
388	CFB6268	GBS SNP	T/G	A02	83279689
389	CFB6269	GBS SNP	C/A	A03	555114
390	CFB6270	GBS SNP	T/G	A03	1169597
391	CFB6271	GBS SNP	A/T	A03	1169613
392	CFB6272	GBS SNP	C/T	A03	1271752
393	CFB6273	GBS SNP	A/C	A03	1271776
394	CFB6274	GBS SNP	C/T	A03	1339501
395	CFB6275	GBS SNP	G/C	A03	1630285
396	CFB6276	GBS SNP	C/T	A03	2228732
397	CFB6277	GBS SNP	T/G	A03	2228745
398	HAU1413	SSR	-	A03	2643780	unmapped
399	CFB6278	GBS SNP	G/A	A03	2786286
400	CFB6279	GBS SNP	A/G	A03	2786319
401	CFB6280	GBS SNP	G/A	A03	2805460
402	CFB6281	GBS SNP	T/C	A03	2836337
403	CFB6282	GBS SNP	A/C	A03	3200784
404	CFB6283	GBS SNP	C/A	A03	3385671
405	CFB6284	GBS SNP	G/T	A03	3420910
406	CFB6285	GBS SNP	A/C	A03	3966410
407	CFB6286	GBS SNP	T/A	A03	3966411
408	CFB6287	GBS SNP	C/G	A03	3966412
409	CFB6288	GBS SNP	T/G	A03	3966413
410	CFB6289	GBS SNP	T/C	A03	4436089
411	CFB6290	GBS SNP	T/C	A03	4436117
412	CFB6291	GBS SNP	A/T	A03	4829355
413	CFB6292	GBS SNP	C/A	A03	4973042
414	CFB6293	GBS SNP	A/C	A03	5120987
415	CFB6294	GBS SNP	T/A	A03	5408241
416	CFB6295	GBS SNP	A/T	A03	5408244
417	SHIN-1261	SSR	-	A03	5599985	Chr.03	110.112
418	CFB6296	GBS SNP	C/A	A03	5667082
419	CFB6297	GBS SNP	C/T	A03	5673927
420	CFB6298	GBS SNP	T/A	A03	5775456
421	CGR6528	SSR	-	A03	5865484	Chr.03	107.838
422	CFB6299	GBS SNP	A/G	A03	5983862
423	CFB6300	GBS SNP	A/G	A03	6270167
424	CFB6301	GBS SNP	G/T	A03	6664108
425	CFB6302	GBS SNP	A/G	A03	6777979
426	CFB6303	GBS SNP	T/A	A03	7398359
427	CFB6304	GBS SNP	A/G	A03	7398389
428	CFB6305	GBS SNP	G/A	A03	12402747
429	CFB6306	GBS SNP	A/T	A03	12402747
430	CFB6307	GBS SNP	C/A	A03	14838112
431	CFB6308	GBS SNP	A/T	A03	14872663
432	CFB6309	GBS SNP	A/T	A03	15571934
433	CFB6310	GBS SNP	C/T	A03	16629098
434	CFB6311	GBS SNP	G/T	A03	16629145
435	CFB6312	GBS SNP	T/G	A03	16696589
436	CFB6313	GBS SNP	A/T	A03	16696628
437	CFB6314	GBS SNP	T/G	A03	24980916
438	CFB6315	GBS SNP	A/G	A03	24980922
439	CFB6316	GBS SNP	C/T	A03	24980923
440	CFB6317	GBS SNP	C/A	A03	25783264
441	CFB6318	GBS SNP	G/A	A03	26789579
442	CFB6319	GBS SNP	C/T	A03	26789582
443	CFB6320	GBS SNP	A/G	A03	26789583
444	CFB6321	GBS SNP	A/C	A03	27188630
445	CFB6322	GBS SNP	G/A	A03	27188645
446	CGR5818	SSR	-	A03	28503737	Chr.14	68.2222
447	CFB6323	GBS SNP	A/G	A03	28754378
448	CFB6324	GBS SNP	T/G	A03	30677695
449	CFB6325	GBS SNP	G/T	A03	37597660
450	CFB6326	GBS SNP	T/C	A03	38052559
451	CFB6327	GBS SNP	A/C	A03	38052567
452	CFB6328	GBS SNP	G/A	A03	40301439
453	CFB6329	GBS SNP	C/T	A03	40301440
454	CFB6330	GBS SNP	G/A	A03	40301443
455	CFB6331	GBS SNP	C/A	A03	40301450
456	CFB6332	GBS SNP	G/T	A03	40301463
457	CFB6333	GBS SNP	G/A	A03	40301471
458	CFB6334	GBS SNP	T/A	A03	40301472
459	CFB6335	GBS SNP	T/C	A03	40301477
460	CFB6336	GBS SNP	G/A	A03	43120984
461	CFB6337	GBS SNP	T/G	A03	43608508
462	CFB6338	GBS SNP	G/A	A03	46189384
463	CFB6339	GBS SNP	C/G	A03	46189565
464	CFB6340	GBS SNP	C/T	A03	46189586
465	CFB6341	GBS SNP	G/A	A03	47726355
466	CFB6342	GBS SNP	T/A	A03	47726359
467	CGR6383	SSR	-	A03	49705862	Chr.03	87.9367
468	CFB6343	GBS SNP	C/T	A03	51686401
469	CFB6344	GBS SNP	C/A	A03	51686402
470	CFB6345	GBS SNP	T/C	A03	51686416
471	CFB6346	GBS SNP	T/C	A03	52169724
472	CFB6347	GBS SNP	T/C	A03	52169737
473	CFB6348	GBS SNP	G/A	A03	52169761
474	CFB6349	GBS SNP	T/G	A03	55059163
475	CFB6350	GBS SNP	C/T	A03	56375122
476	TMB0682	SSR	-	A03	60639721	Chr.25	103.44
477	CFB6351	GBS SNP	G/A	A03	61000841
478	CFB6352	GBS SNP	A/G	A03	61000853
479	CFB6353	GBS SNP	C/T	A03	63442282
480	CFB6354	GBS SNP	T/A	A03	69864331
481	CFB6355	GBS SNP	A/G	A03	72636034
482	DPL0170	SSR	-	A03	74227146	Chr.03	79.7
483	CFB6356	GBS SNP	C/T	A03	75321442
484	MUSS172	SSR	-	A03	75568693	Chr.03	78.51
485	CFB6357	GBS SNP	C/T	A03	77193421
486	CFB6358	GBS SNP	T/C	A03	78300247
487	CFB6359	GBS SNP	A/G	A03	78300278
488	CFB6360	GBS SNP	G/A	A03	78300281
489	CFB6361	GBS SNP	C/T	A03	80964484
490	CFB6362	GBS SNP	T/C	A03	81479320
491	CFB6363	GBS SNP	T/C	A03	81729964
492	CFB6364	GBS SNP	T/C	A03	81730151
493	CFB6365	GBS SNP	C/A	A03	82579433
494	CFB6366	GBS SNP	A/T	A03	82579443
495	CFB6367	GBS SNP	A/C	A03	82579457
496	CFB6368	GBS SNP	C/T	A03	82579460
497	CFB6369	GBS SNP	C/A	A03	83345788
498	CFB6370	GBS SNP	C/T	A03	83595046
499	BNL4034	SSR	-	A03	84638735	Chr.03	70.42
500	CFB6371	GBS SNP	C/T	A03	85708787
501	CFB6372	GBS SNP	G/T	A03	85711804
502	CFB6373	GBS SNP	C/T	A03	86104736
503	CFB6374	GBS SNP	A/T	A03	88735796
504	CFB6375	GBS SNP	C/T	A03	88735822
505	CFB6376	GBS SNP	G/T	A03	88735826
506	CFB6377	GBS SNP	A/C	A03	88910806
507	CFB6378	GBS SNP	G/C	A03	88910807
508	CFB6379	GBS SNP	A/G	A03	89107458
509	CFB6380	GBS SNP	T/C	A03	89107492
510	CFB6381	GBS SNP	C/A	A03	91086031
511	CFB6382	GBS SNP	C/G	A03	91919963
512	CFB6383	GBS SNP	G/C	A03	91919964
513	CFB6384	GBS SNP	C/T	A03	92063429
514	CFB6385	GBS SNP	T/C	A03	92125496
515	CFB6386	GBS SNP	T/G	A03	92135346
516	CFB6387	GBS SNP	T/G	A03	92554815
517	CFB6388	GBS SNP	C/G	A03	92671849
518	CFB6389	GBS SNP	G/A	A03	92845248
519	CFB6390	GBS SNP	A/G	A03	92920282
520	CFB6391	GBS SNP	G/C	A03	93449388
521	CFB6392	GBS SNP	C/T	A03	93541565
522	CFB6393	GBS SNP	A/G	A03	93569398
523	CFB6394	GBS SNP	T/C	A03	94504727
524	CFB6395	GBS SNP	T/C	A03	94922614
525	CFB6396	GBS SNP	T/C	A03	94926545
526	CFB6397	GBS SNP	C/A	A03	95612252
527	CFB6398	GBS SNP	A/C	A03	95776564
528	CFB6399	GBS SNP	G/A	A03	95776573
529	CFB6400	GBS SNP	T/C	A03	95850896
530	CFB6401	GBS SNP	G/T	A03	96013406
531	CFB6402	GBS SNP	G/A	A03	96024981
532	CFB6403	GBS SNP	C/G	A03	96933293
533	CFB6404	GBS SNP	A/G	A03	96967140
534	CFB6405	GBS SNP	C/G	A03	97113726
535	CFB6406	GBS SNP	T/A	A03	97113750
536	CFB6407	GBS SNP	A/C	A03	97113803
537	CFB6408	GBS SNP	G/A	A03	97115319
538	CFB6409	GBS SNP	G/A	A03	97175335
539	CFB6410	GBS SNP	A/T	A03	97175336
540	CFB6411	GBS SNP	C/A	A03	97175348
541	CFB6412	GBS SNP	G/T	A03	97201953
542	CFB6413	GBS SNP	A/C	A03	97217311
543	CFB6414	GBS SNP	C/T	A03	97223281
544	CFB6415	GBS SNP	G/A	A03	97223285
545	CFB6416	GBS SNP	T/C	A03	97223564
546	CFB6417	GBS SNP	C/G	A03	97271255
547	CFB6418	GBS SNP	T/A	A03	98305705
548	CFB6419	GBS SNP	A/G	A03	98318012
549	CFB6420	GBS SNP	C/A	A03	98372383
550	CFB6421	GBS SNP	G/A	A03	98503480
551	CFB6422	GBS SNP	T/C	A03	98582202
552	CFB6423	GBS SNP	T/C	A03	98690177
553	CFB6424	GBS SNP	T/C	A03	99101841
554	CFB6425	GBS SNP	G/T	A03	99157269
555	CFB6426	GBS SNP	G/T	A03	99157273
556	CFB6427	GBS SNP	G/A	A03	99157282
557	CFB6428	GBS SNP	C/T	A03	99157300
558	CFB6429	GBS SNP	T/C	A03	99190873
559	CFB6430	GBS SNP	C/G	A03	99355970
560	CFB6431	GBS SNP	C/T	A03	99358724
561	CFB6432	GBS SNP	C/G	A03	99603575
562	CFB6433	GBS SNP	C/G	A03	99790301
563	CFB6434	GBS SNP	G/A	A03	99790353
564	CFB6435	GBS SNP	T/C	A03	99943948
565	CFB6436	GBS SNP	C/T	A03	99943948
566	CFB6437	GBS SNP	T/A	A03	100018546
567	CFB6438	GBS SNP	C/T	A03	100018569
568	CFB6439	GBS SNP	G/C	A03	100075108
569	CFB6440	GBS SNP	C/T	A03	100110366
570	CFB6441	GBS SNP	C/T	A04	167176
571	CFB6442	GBS SNP	C/T	A04	167179
572	CFB6443	GBS SNP	T/C	A04	204859
573	CFB6444	GBS SNP	C/T	A04	206560
574	CFB6445	GBS SNP	C/T	A04	206561
575	CFB6446	GBS SNP	T/C	A04	336599
576	CFB6447	GBS SNP	G/A	A04	1768097
577	CFB6448	GBS SNP	T/G	A04	1768104
578	CFB6449	GBS SNP	G/A	A04	2338166
579	CFB6450	GBS SNP	T/C	A04	2487002
580	CFB6451	GBS SNP	C/T	A04	2487006
581	CFB6452	GBS SNP	G/A	A04	3452526
582	CFB6453	GBS SNP	G/A	A04	3452555
583	CFB6454	GBS SNP	T/C	A04	3452559
584	CFB6455	GBS SNP	C/T	A04	3648462
585	CFB6456	GBS SNP	A/C	A04	5787233
586	CFB6457	GBS SNP	A/T	A04	6077711
587	CFB6458	GBS SNP	G/A	A04	6077715
588	CFB6459	GBS SNP	A/G	A04	6077718
589	CFB6460	GBS SNP	A/G	A04	6077719
590	CFB6461	GBS SNP	G/T	A04	6077721
591	CFB6462	GBS SNP	T/C	A04	6220538
592	CFB6463	GBS SNP	T/C	A04	6403424
593	CFB6464	GBS SNP	T/C	A04	6403451
594	CFB6465	GBS SNP	T/C	A04	6493831
595	CFB6466	GBS SNP	C/T	A04	6514040
596	CFB6467	GBS SNP	A/C	A04	6514056
597	CFB6468	GBS SNP	A/G	A04	6514058
598	CFB6469	GBS SNP	C/T	A04	6533199
599	CFB6470	GBS SNP	T/C	A04	6590709
600	CFB6471	GBS SNP	T/C	A04	6840903
601	CFB6472	GBS SNP	C/T	A04	6840956
602	CFB6473	GBS SNP	T/A	A04	6840982
603	CFB6474	GBS SNP	G/T	A04	6840990
604	CFB6475	GBS SNP	A/G	A04	7051823
605	CFB6476	GBS SNP	A/C	A04	7230369
606	CFB6477	GBS SNP	G/T	A04	7568027
607	CFB6478	GBS SNP	G/A	A04	7651682
608	CFB6479	GBS SNP	C/T	A04	7694913
609	CFB6480	GBS SNP	T/G	A04	7696542
610	CFB6481	GBS SNP	C/G	A04	7697863
611	CFB6482	GBS SNP	C/T	A04	7956132
612	CFB6483	GBS SNP	A/G	A04	8562597
613	CFB6484	GBS SNP	T/C	A04	8630835
614	CFB6485	GBS SNP	T/A	A04	10846974
615	CFB6486	GBS SNP	T/C	A04	11046797
616	CFB6487	GBS SNP	A/G	A04	11053053
617	CFB6488	GBS SNP	G/T	A04	15738271
618	CFB6489	GBS SNP	T/C	A04	15738274
619	CFB6490	GBS SNP	G/T	A04	16696823
620	CFB6491	GBS SNP	C/T	A04	17244485
621	CFB6492	GBS SNP	G/A	A04	17244502
622	CFB6493	GBS SNP	A/C	A04	17244515
623	CFB6494	GBS SNP	C/A	A04	17244529
624	CFB6495	GBS SNP	G/A	A04	20900098
625	CFB6496	GBS SNP	T/A	A04	25353964
626	CFB6497	GBS SNP	C/G	A04	26429189
627	CFB6498	GBS SNP	C/G	A04	26429207
628	CFB6499	GBS SNP	C/T	A04	26429226
629	CFB6500	GBS SNP	C/T	A04	26429237
630	CFB6501	GBS SNP	A/T	A04	31421399
631	CFB6502	GBS SNP	G/A	A04	31421433
632	CFB6503	GBS SNP	T/A	A04	31421434
633	CFB6504	GBS SNP	A/G	A04	36130737
634	CFB6505	GBS SNP	A/G	A04	36130741
635	CFB6506	GBS SNP	A/G	A04	36130769
636	CFB6507	GBS SNP	A/G	A04	37600300
637	CFB6508	GBS SNP	T/C	A04	39273767
638	CFB6509	GBS SNP	G/T	A04	41262329
639	CFB6510	GBS SNP	A/T	A04	44596485
640	CFB6511	GBS SNP	A/T	A04	44726270
641	CFB6512	GBS SNP	C/T	A04	44726278
642	CFB6513	GBS SNP	T/G	A04	45967497
643	CFB6514	GBS SNP	G/A	A04	50093065
644	CFB6515	GBS SNP	A/G	A04	50569422
645	CFB6516	GBS SNP	A/G	A04	50569432
646	CFB6517	GBS SNP	G/C	A04	52102960
647	CFB6518	GBS SNP	T/C	A04	52102965
648	CFB6519	GBS SNP	T/C	A04	52102992
649	CFB6520	GBS SNP	A/C	A04	52102995
650	CFB6521	GBS SNP	A/T	A04	52381996
651	CFB6522	GBS SNP	T/C	A04	52382008
652	CFB6523	GBS SNP	G/A	A04	52382026
653	CFB6524	GBS SNP	G/A	A04	52382048
654	CFB6525	GBS SNP	A/C	A04	52822805
655	CFB6526	GBS SNP	T/C	A04	54020179
656	CFB6527	GBS SNP	A/C	A04	54535851
657	CFB6528	GBS SNP	C/T	A04	55382769
658	CFB6529	GBS SNP	G/A	A04	56807695
659	CFB6530	GBS SNP	G/T	A04	56807700
660	CFB6531	GBS SNP	C/G	A04	59053924
661	CFB6532	GBS SNP	C/T	A04	59224850
662	CFB6533	GBS SNP	C/G	A04	59280633
663	CFB6534	GBS SNP	C/A	A04	59320688
664	CFB6535	GBS SNP	C/T	A04	59360319
665	CFB6536	GBS SNP	G/A	A04	59360335
666	CFB6537	GBS SNP	G/T	A04	59791031
667	CFB6538	GBS SNP	A/G	A04	59854573
668	CFB6539	GBS SNP	A/G	A04	59881334
669	CFB6540	GBS SNP	G/A	A04	60327461
670	CFB6541	GBS SNP	A/T	A04	60554293
671	BNL2572	SSR	-	A04	60584518	Chr.04	81.47
672	CFB6542	GBS SNP	G/A	A04	60623529
673	CFB6543	GBS SNP	G/C	A04	60869146
674	CFB6544	GBS SNP	G/A	A04	60930125
675	CFB6545	GBS SNP	A/T	A04	60930190
676	CFB6546	GBS SNP	G/C	A04	61016634
677	CFB6547	GBS SNP	T/A	A04	61016641
678	CFB6548	GBS SNP	T/A	A04	61016652
679	CFB6549	GBS SNP	G/A	A04	61018826
680	CFB6550	GBS SNP	A/G	A04	61096823
681	CFB6551	GBS SNP	A/G	A04	61096824
682	CFB6552	GBS SNP	T/C	A04	61131224
683	CFB6553	GBS SNP	G/T	A04	61604845
684	CFB6554	GBS SNP	T/C	A05	1224913
685	CFB6555	GBS SNP	T/C	A05	1224915
686	TMB1418	SSR	-	A05	1289672	Chr.05	124.3
687	CFB6556	GBS SNP	A/G	A05	1358943
688	CFB6557	GBS SNP	A/T	A05	1359162
689	CFB6558	GBS SNP	A/G	A05	1491095
690	CFB6559	GBS SNP	G/T	A05	1504524
691	CFB6560	GBS SNP	G/C	A05	1504525
692	CFB6561	GBS SNP	A/T	A05	1504526
693	CFB6562	GBS SNP	A/T	A05	1529758
694	CFB6563	GBS SNP	A/G	A05	1555350
695	CFB6564	GBS SNP	T/C	A05	1586410
696	CFB6565	GBS SNP	C/T	A05	1705408
697	CFB6566	GBS SNP	T/G	A05	1847910
698	DPL0063	SSR	-	A05	1934937	Chr.05	123.39
699	CFB6567	GBS SNP	G/C	A05	1946169
700	CFB6568	GBS SNP	G/T	A05	2016579
701	CFB6569	GBS SNP	C/T	A05	2031893
702	CFB6570	GBS SNP	G/C	A05	2053609
703	CFB6571	GBS SNP	C/T	A05	2069341
704	CFB6572	GBS SNP	T/C	A05	2069356
705	CFB6573	GBS SNP	T/C	A05	2616182
706	CFB6574	GBS SNP	C/A	A05	2627972
707	CFB6575	GBS SNP	A/G	A05	2764403
708	CFB6576	GBS SNP	G/C	A05	2764836
709	CFB6577	GBS SNP	A/G	A05	2817529
710	CFB6578	GBS SNP	C/A	A05	2817551
711	CFB6579	GBS SNP	G/C	A05	2820207
712	CFB6580	GBS SNP	G/A	A05	2893672
713	CFB6581	GBS SNP	C/T	A05	3261530
714	CFB6582	GBS SNP	T/G	A05	3261630
715	CFB6583	GBS SNP	C/A	A05	3261661
716	CFB6584	GBS SNP	C/T	A05	3261706
717	CFB6585	GBS SNP	G/A	A05	3376954
718	CFB6586	GBS SNP	G/T	A05	3685117
719	CFB6587	GBS SNP	A/G	A05	3721963
720	CFB6588	GBS SNP	A/G	A05	3721965
721	CFB6589	GBS SNP	C/G	A05	3721968
722	CFB6590	GBS SNP	C/T	A05	3722008
723	CFB6591	GBS SNP	G/T	A05	3729965
724	CFB6592	GBS SNP	G/C	A05	4094983
725	CFB6593	GBS SNP	T/C	A05	4094993
726	CFB6594	GBS SNP	A/T	A05	4095016
727	CFB6595	GBS SNP	C/T	A05	4125208
728	CFB6596	GBS SNP	G/A	A05	4141704
729	CFB6597	GBS SNP	T/C	A05	4142293
730	CFB6598	GBS SNP	G/A	A05	4489576
731	CFB6599	GBS SNP	A/C	A05	4550162
732	CFB6600	GBS SNP	G/A	A05	4550692
733	CFB6601	GBS SNP	T/A	A05	4780830
734	CFB6602	GBS SNP	A/T	A05	4947102
735	CFB6603	GBS SNP	T/C	A05	4947121
736	CFB6604	GBS SNP	T/G	A05	5155483
737	CFB6605	GBS SNP	A/G	A05	5188493
738	CFB6606	GBS SNP	T/C	A05	5188501
739	CFB6607	GBS SNP	C/A	A05	5327163
740	CFB6608	GBS SNP	G/T	A05	5336787
741	CFB6609	GBS SNP	G/A	A05	5447956
742	CFB6610	GBS SNP	T/C	A05	5581568
743	CFB6611	GBS SNP	C/T	A05	5588002
744	CFB6612	GBS SNP	C/G	A05	5597556
745	CFB6613	GBS SNP	C/A	A05	5611026
746	CFB6614	GBS SNP	C/T	A05	5614355
747	CFB6615	GBS SNP	C/T	A05	5759832
748	CFB6616	GBS SNP	G/C	A05	5763955
749	CFB6617	GBS SNP	T/C	A05	5799348
750	CFB6618	GBS SNP	C/T	A05	5799894
751	CFB6619	GBS SNP	C/T	A05	5800095
752	CFB6620	GBS SNP	C/T	A05	5850960
753	CFB6621	GBS SNP	A/G	A05	5941475
754	CFB6622	GBS SNP	A/G	A05	6021372
755	CFB6623	GBS SNP	G/A	A05	6819972
756	CFB6624	GBS SNP	C/T	A05	6819973
757	CFB6625	GBS SNP	C/T	A05	7023285
758	CFB6626	GBS SNP	A/G	A05	7128407
759	CFB6627	GBS SNP	A/G	A05	7136948
760	CFB6628	GBS SNP	T/G	A05	7171701
761	CFB6629	GBS SNP	T/A	A05	7171726
762	CFB6630	GBS SNP	T/C	A05	7196703
763	CFB6631	GBS SNP	C/T	A05	7196706
764	CFB6632	GBS SNP	A/C	A05	7210496
765	CFB6633	GBS SNP	G/T	A05	7291754
766	CFB6634	GBS SNP	A/C	A05	7371229
767	CFB6635	GBS SNP	G/A	A05	7371230
768	CFB6636	GBS SNP	C/A	A05	7371238
769	CFB6637	GBS SNP	A/T	A05	7371253
770	CFB6638	GBS SNP	C/T	A05	7371254
771	CFB6639	GBS SNP	G/A	A05	7393604
772	CFB6640	GBS SNP	C/T	A05	7535006
773	CFB6641	GBS SNP	G/A	A05	7590294
774	CFB6642	GBS SNP	C/T	A05	7590296
775	CFB6643	GBS SNP	C/T	A05	7599247
776	CFB6644	GBS SNP	T/C	A05	7672486
777	CFB6645	GBS SNP	T/A	A05	7672488
778	CFB6646	GBS SNP	T/C	A05	7672495
779	CFB6647	GBS SNP	C/T	A05	7672527
780	CFB6648	GBS SNP	G/C	A05	7839990
781	CFB6649	GBS SNP	G/C	A05	8020150
782	CFB6650	GBS SNP	C/T	A05	8025218
783	CFB6651	GBS SNP	C/G	A05	8087528
784	CFB6652	GBS SNP	T/C	A05	8262415
785	CFB6653	GBS SNP	T/A	A05	8262439
786	CFB6654	GBS SNP	A/T	A05	8453620
787	CFB6655	GBS SNP	G/A	A05	8454995
788	CFB6656	GBS SNP	C/A	A05	8531878
789	CFB6657	GBS SNP	G/A	A05	8531895
790	CFB6658	GBS SNP	G/A	A05	8531907
791	CFB6659	GBS SNP	T/G	A05	8531992
792	CFB6660	GBS SNP	C/T	A05	8532002
793	CFB6661	GBS SNP	C/G	A05	8532041
794	CFB6662	GBS SNP	A/G	A05	8788356
795	CFB6663	GBS SNP	A/T	A05	9030967
796	CFB6664	GBS SNP	T/C	A05	9030977
797	CFB6665	GBS SNP	A/G	A05	9031016
798	CFB6666	GBS SNP	T/C	A05	9031017
799	CFB6667	GBS SNP	C/A	A05	9031026
800	CFB6668	GBS SNP	A/T	A05	9165582
801	CFB6669	GBS SNP	T/G	A05	9165596
802	CFB6670	GBS SNP	A/C	A05	9301834
803	CFB6671	GBS SNP	C/T	A05	9435163
804	CFB6672	GBS SNP	G/A	A05	10032061
805	CFB6673	GBS SNP	A/T	A05	10036730
806	CFB6674	GBS SNP	G/A	A05	10850451
807	CFB6675	GBS SNP	C/T	A05	10984218
808	CFB6676	GBS SNP	C/T	A05	11749976
809	CFB6677	GBS SNP	G/A	A05	11750154
810	CFB6678	GBS SNP	A/T	A05	11971420
811	CFB6679	GBS SNP	G/A	A05	11971438
812	CFB6680	GBS SNP	G/A	A05	11971444
813	CFB6681	GBS SNP	T/C	A05	12015793
814	CFB6682	GBS SNP	T/C	A05	12134870
815	CFB6683	GBS SNP	A/G	A05	12216940
816	CFB6684	GBS SNP	C/G	A05	12216950
817	CFB6685	GBS SNP	G/A	A05	12230436
818	CFB6686	GBS SNP	T/A	A05	12235728
819	CFB6687	GBS SNP	G/A	A05	12283153
820	CFB6688	GBS SNP	G/A	A05	12421946
821	MGHES-021	SSR	-	A05	12471766	Chr.05	110.01
822	CFB6689	GBS SNP	A/G	A05	12472528
823	CFB6690	GBS SNP	T/C	A05	12480177
824	CFB6691	GBS SNP	T/C	A05	12577607
825	CFB6692	GBS SNP	T/C	A05	12705514
826	CFB6693	GBS SNP	A/G	A05	12767645
827	CFB6694	GBS SNP	C/T	A05	12885175
828	CFB6695	GBS SNP	G/A	A05	12885183
829	CFB6696	GBS SNP	C/T	A05	12885212
830	CFB6697	GBS SNP	A/C	A05	12885215
831	CFB6698	GBS SNP	A/C	A05	12885218
832	CFB6699	GBS SNP	G/A	A05	12885219
833	CFB6700	GBS SNP	A/T	A05	12885395
834	CFB6701	GBS SNP	A/C	A05	12885406
835	CFB6702	GBS SNP	T/G	A05	12885548
836	CFB6703	GBS SNP	T/C	A05	12889839
837	CFB6704	GBS SNP	C/A	A05	12904666
838	CFB6705	GBS SNP	G/C	A05	12936214
839	CFB6706	GBS SNP	C/T	A05	12936225
840	CFB6707	GBS SNP	G/C	A05	12942870
841	CFB6708	GBS SNP	G/C	A05	12968435
842	CFB6709	GBS SNP	A/G	A05	12969894
843	CFB6710	GBS SNP	A/T	A05	12970017
844	CFB6711	GBS SNP	G/A	A05	13012812
845	SHIN-1552	SSR	-	A05	13318618	Chr.05	109.892
846	DC40122	SSR	-	A05	13667807	Chr.05	109.484
847	CFB6712	GBS SNP	C/T	A05	13685687
848	CFB6713	GBS SNP	C/A	A05	13685688
849	CFB6714	GBS SNP	T/A	A05	13685689
850	CFB6715	GBS SNP	T/G	A05	13707588
851	HAU2570	SSR	-	A05	13830848	Chr.05	112.91
852	CGR5732	SSR	-	A05	13830883	Chr.05	109.223
853	CFB6716	GBS SNP	G/A	A05	13942744
854	CFB6717	GBS SNP	G/A	A05	13942745
855	CFB6718	GBS SNP	A/G	A05	13942755
856	CFB6719	GBS SNP	A/C	A05	14420543
857	CFB6720	GBS SNP	G/T	A05	14493621
858	CFB6721	GBS SNP	C/T	A05	14493650
859	CFB6722	GBS SNP	C/G	A05	14713166
860	CGR6172	SSR	-	A05	14941489	Chr.05	107.997
861	CFB6723	GBS SNP	T/C	A05	14995128
862	CFB6724	GBS SNP	G/T	A05	15203764
863	CFB6725	GBS SNP	A/C	A05	15203765
864	CFB6726	GBS SNP	A/C	A05	15282734
865	CFB6727	GBS SNP	T/A	A05	15398340
866	CFB6728	GBS SNP	T/C	A05	15409764
867	CFB6729	GBS SNP	A/T	A05	15908232
868	CFB6730	GBS SNP	T/G	A05	15981932
869	CFB6731	GBS SNP	A/G	A05	16213318
870	CFB6732	GBS SNP	T/C	A05	16225537
871	CFB6733	GBS SNP	A/G	A05	16225546
872	CFB6734	GBS SNP	C/T	A05	16535104
873	CFB6735	GBS SNP	T/C	A05	16604139
874	CFB6736	GBS SNP	T/C	A05	16604153
875	CFB6737	GBS SNP	A/G	A05	16790691
876	CFB6738	GBS SNP	C/T	A05	16908370
877	CFB6739	GBS SNP	C/A	A05	16914975
878	CFB6740	GBS SNP	C/G	A05	17047435
879	CFB6741	GBS SNP	A/C	A05	17641314
880	CFB6742	GBS SNP	C/T	A05	17641344
881	CFB6743	GBS SNP	T/G	A05	18698035
882	CFB6744	GBS SNP	C/T	A05	19411352
883	CFB6745	GBS SNP	C/T	A05	19453210
884	CFB6746	GBS SNP	C/T	A05	19626360
885	CFB6747	GBS SNP	T/G	A05	19627567
886	CFB6748	GBS SNP	C/T	A05	19628799
887	CFB6749	GBS SNP	C/T	A05	19648961
888	CFB6750	GBS SNP	T/C	A05	19746133
889	CFB6751	GBS SNP	C/T	A05	19779513
890	CFB6752	GBS SNP	C/A	A05	19800646
891	CFB6753	GBS SNP	T/C	A05	19886217
892	CFB6754	GBS SNP	G/T	A05	19886219
893	CFB6755	GBS SNP	C/A	A05	20078182
894	HAU0432	SSR	-	A05	20109327	Chr.19	109.17
895	CFB6756	GBS SNP	C/T	A05	20219748
896	CFB6757	GBS SNP	C/T	A05	20366486
897	CFB6758	GBS SNP	A/T	A05	20366503
898	CFB6759	GBS SNP	T/C	A05	20455410
899	CFB6760	GBS SNP	A/G	A05	20892075
900	CFB6761	GBS SNP	C/T	A05	21385410
901	CFB6762	GBS SNP	A/G	A05	21385416
902	CFB6763	GBS SNP	T/G	A05	21450787
903	CFB6764	GBS SNP	A/T	A05	21553781
904	CFB6765	GBS SNP	T/G	A05	21560488
905	CFB6766	GBS SNP	G/T	A05	21570546
906	CFB6767	GBS SNP	A/T	A05	21913628
907	CFB6768	GBS SNP	C/T	A05	21913643
908	CFB6769	GBS SNP	T/G	A05	22004657
909	CFB6770	GBS SNP	A/G	A05	22004844
910	CFB6771	GBS SNP	C/T	A05	22005141
911	CFB6772	GBS SNP	G/A	A05	22038984
912	CFB6773	GBS SNP	G/T	A05	22090186
913	CFB6774	GBS SNP	C/A	A05	22153757
914	CFB6775	GBS SNP	A/G	A05	22218015
915	CFB6776	GBS SNP	T/A	A05	22218026
916	CFB6777	GBS SNP	G/T	A05	22218030
917	CFB6778	GBS SNP	A/C	A05	22234478
918	CFB6779	GBS SNP	C/G	A05	22234495
919	CFB6780	GBS SNP	G/A	A05	22787169
920	CFB6781	GBS SNP	C/T	A05	23640099
921	CFB6782	GBS SNP	T/C	A05	23640127
922	CFB6783	GBS SNP	C/T	A05	23916615
923	CFB6784	GBS SNP	A/G	A05	23916621
924	CFB6785	GBS SNP	G/A	A05	23947787
925	CFB6786	GBS SNP	T/A	A05	24096639
926	CFB6787	GBS SNP	C/T	A05	24224598
927	CFB6788	GBS SNP	T/G	A05	24230886
928	CFB6789	GBS SNP	G/A	A05	24743601
929	CFB6790	GBS SNP	T/C	A05	25288911
930	CFB6791	GBS SNP	G/C	A05	26734471
931	CFB6792	GBS SNP	C/G	A05	27535016
932	CFB6793	GBS SNP	G/A	A05	28275468
933	CFB6794	GBS SNP	C/T	A05	28359030
934	CFB6795	GBS SNP	G/C	A05	28514057
935	CFB6796	GBS SNP	T/G	A05	28938965
936	CFB6797	GBS SNP	G/A	A05	29381280
937	CFB6798	GBS SNP	T/G	A05	29381281
938	CFB6799	GBS SNP	A/C	A05	29381281
939	CFB6800	GBS SNP	G/A	A05	29381282
940	CFB6801	GBS SNP	G/A	A05	29381340
941	CFB6802	GBS SNP	A/G	A05	29488855
942	CFB6803	GBS SNP	A/G	A05	30179011
943	CFB6804	GBS SNP	T/G	A05	30179031
944	CFB6805	GBS SNP	C/T	A05	30344997
945	CFB6806	GBS SNP	A/T	A05	30400692
946	CFB6807	GBS SNP	C/A	A05	32145170
947	CFB6808	GBS SNP	T/C	A05	32145751
948	CFB6809	GBS SNP	T/A	A05	32251621
949	CFB6810	GBS SNP	C/T	A05	32419491
950	CFB6811	GBS SNP	C/A	A05	32419498
951	CFB6812	GBS SNP	G/A	A05	32419500
952	CFB6813	GBS SNP	T/G	A05	32419525
953	CFB6814	GBS SNP	G/C	A05	32636098
954	CFB6815	GBS SNP	G/T	A05	32701695
955	CFB6816	GBS SNP	T/C	A05	32710113
956	CFB6817	GBS SNP	C/T	A05	34816634
957	CFB6818	GBS SNP	T/C	A05	34816635
958	CFB6819	GBS SNP	T/C	A05	34816649
959	CFB6820	GBS SNP	T/C	A05	35259782
960	CFB6821	GBS SNP	A/G	A05	37109155
961	CFB6822	GBS SNP	C/T	A05	37130349
962	CFB6823	GBS SNP	G/A	A05	37134438
963	CFB6824	GBS SNP	A/G	A05	40068025
964	CFB6825	GBS SNP	G/A	A05	40125759
965	CFB6826	GBS SNP	C/A	A05	40125769
966	CFB6827	GBS SNP	C/G	A05	41338981
967	CFB6828	GBS SNP	A/G	A05	41339029
968	CFB6829	GBS SNP	G/T	A05	41850998
969	CFB6830	GBS SNP	G/A	A05	42252752
970	CFB6831	GBS SNP	T/C	A05	42489442
971	CFB6832	GBS SNP	G/T	A05	42489443
972	CFB6833	GBS SNP	G/C	A05	42489459
973	CFB6834	GBS SNP	C/T	A05	43400325
974	CFB6835	GBS SNP	A/T	A05	43400326
975	HAU0006	SSR	-	A05	43592402	Chr.05	54.93
976	CFB6836	GBS SNP	C/T	A05	45076567
977	CFB6837	GBS SNP	T/C	A05	45076588
978	CFB6838	GBS SNP	A/G	A05	45076604
979	CFB6839	GBS SNP	G/T	A05	47621493
980	CFB6840	GBS SNP	G/T	A05	47621516
981	CFB6841	GBS SNP	G/A	A05	47621542
982	DPL0622	SSR	-	A05	47917489	Chr.05	56.1
983	CFB6842	GBS SNP	T/C	A05	49916283
984	CFB6843	GBS SNP	G/T	A05	50243282
985	CFB6844	GBS SNP	C/G	A05	53014898
986	CFB6845	GBS SNP	C/T	A05	53014912
987	CFB6846	GBS SNP	A/G	A05	53014924
988	CFB6847	GBS SNP	T/A	A05	53014928
989	CFB6848	GBS SNP	G/A	A05	53807525
990	CFB6849	GBS SNP	G/T	A05	58355836
991	CFB6850	GBS SNP	A/C	A05	58355837
992	CFB6851	GBS SNP	G/A	A05	58355987
993	CFB6852	GBS SNP	T/A	A05	58356026
994	CFB6853	GBS SNP	A/G	A05	65828405
995	CFB6854	GBS SNP	G/A	A05	65828432
996	CFB6855	GBS SNP	C/A	A05	65828438
997	CFB6856	GBS SNP	C/G	A05	65828440
998	CFB6857	GBS SNP	T/C	A05	65828443
999	CFB6858	GBS SNP	C/G	A05	65828449
1000	CFB6859	GBS SNP	C/T	A05	65828455
1001	CFB6860	GBS SNP	G/T	A05	66811031
1002	CFB6861	GBS SNP	A/G	A05	69877660
1003	CFB6862	GBS SNP	A/G	A05	69877670
1004	CFB6863	GBS SNP	T/A	A05	70782692
1005	CFB6864	GBS SNP	T/C	A05	73023677
1006	CFB6865	GBS SNP	G/A	A05	73142719
1007	CFB6866	GBS SNP	G/A	A05	73204103
1008	CFB6867	GBS SNP	G/A	A05	73204107
1009	CFB6868	GBS SNP	A/G	A05	75131180
1010	CFB6869	GBS SNP	C/T	A05	75131212
1011	BNL3241	SSR	-	A05	76574675	Chr.05	50.09
1012	CFB6870	GBS SNP	C/A	A05	77189150
1013	CFB6871	GBS SNP	C/T	A05	77202864
1014	CFB6872	GBS SNP	C/T	A05	78536868
1015	CFB6873	GBS SNP	G/T	A05	78662599
1016	CFB6874	GBS SNP	G/T	A05	78724303
1017	CFB6875	GBS SNP	C/A	A05	78724320
1018	CFB6876	GBS SNP	T/C	A05	78724321
1019	CFB6877	GBS SNP	C/G	A05	78724327
1020	CFB6878	GBS SNP	G/A	A05	78822984
1021	CFB6879	GBS SNP	A/G	A05	79384676
1022	CFB6880	GBS SNP	A/C	A05	80300195
1023	CFB6881	GBS SNP	A/G	A05	80725202
1024	CFB6882	GBS SNP	C/T	A05	81983323
1025	CFB6883	GBS SNP	G/C	A05	81983342
1026	CFB6884	GBS SNP	G/A	A05	82326301
1027	CFB6885	GBS SNP	A/G	A05	82326308
1028	CFB6886	GBS SNP	A/T	A05	82326339
1029	CFB6887	GBS SNP	T/C	A05	83803056
1030	CFB6888	GBS SNP	A/G	A05	83811041
1031	CFB6889	GBS SNP	G/A	A05	83811117
1032	CFB6890	GBS SNP	C/T	A05	84605954
1033	CFB6891	GBS SNP	T/A	A05	84757579
1034	CFB6892	GBS SNP	T/A	A05	84757610
1035	CFB6893	GBS SNP	T/C	A05	84829350
1036	CFB6894	GBS SNP	G/T	A05	85990935
1037	CFB6895	GBS SNP	A/G	A05	85990943
1038	CFB6896	GBS SNP	G/T	A05	85990948
1039	CFB6897	GBS SNP	C/G	A05	86152113
1040	CFB6898	GBS SNP	C/T	A05	86198567
1041	CFB6899	GBS SNP	G/A	A05	86371731
1042	CIR253	SSR	-	A05	86772725	Chr.05	24.99
1043	CFB6900	GBS SNP	C/T	A05	86980789
1044	CFB6901	GBS SNP	T/G	A05	87256909
1045	CFB6902	GBS SNP	A/T	A05	87399878
1046	CFB6903	GBS SNP	G/C	A05	88023343
1047	CFB6904	GBS SNP	T/A	A05	88075192
1048	CFB6905	GBS SNP	T/G	A05	88518895
1049	CFB6906	GBS SNP	T/A	A05	89008678
1050	CFB6907	GBS SNP	C/G	A05	89222409
1051	CFB6908	GBS SNP	G/A	A05	89281076
1052	CFB6909	GBS SNP	T/G	A05	89281087
1053	CFB6910	GBS SNP	C/T	A05	89283345
1054	CFB6911	GBS SNP	C/A	A05	89299124
1055	CFB6912	GBS SNP	G/A	A05	89299413
1056	CFB6913	GBS SNP	C/A	A05	89299420
1057	CFB6914	GBS SNP	A/G	A05	89300218
1058	CFB6915	GBS SNP	A/G	A05	89300219
1059	CFB6916	GBS SNP	A/G	A05	89300290
1060	CFB6917	GBS SNP	C/T	A05	89300859
1061	CFB6918	GBS SNP	T/C	A05	89351741
1062	CFB6919	GBS SNP	G/A	A05	89469961
1063	CFB6920	GBS SNP	T/G	A05	89502157
1064	CFB6921	GBS SNP	G/A	A05	89622717
1065	CFB6922	GBS SNP	T/C	A05	89634442
1066	CFB6923	GBS SNP	A/T	A05	89753922
1067	CFB6924	GBS SNP	A/G	A05	89753924
1068	CFB6925	GBS SNP	T/A	A05	89753992
1069	CFB6926	GBS SNP	T/A	A05	89753997
1070	CFB6927	GBS SNP	G/A	A05	89766033
1071	CFB6928	GBS SNP	A/G	A05	89766033
1072	CFB6929	GBS SNP	A/G	A05	89766033
1073	CFB6930	GBS SNP	A/G	A05	89766033
1074	CFB6931	GBS SNP	T/C	A05	89899134
1075	CFB6932	GBS SNP	T/G	A05	89899159
1076	CFB6933	GBS SNP	T/G	A05	89909555
1077	CFB6934	GBS SNP	A/C	A05	89930870
1078	CFB6935	GBS SNP	T/A	A05	89930870
1079	CFB6936	GBS SNP	T/C	A05	89991747
1080	CFB6937	GBS SNP	G/A	A05	90110010
1081	CFB6938	GBS SNP	T/C	A05	90195444
1082	CFB6939	GBS SNP	A/G	A05	90276768
1083	CFB6940	GBS SNP	G/T	A05	90339423
1084	CFB6941	GBS SNP	A/C	A05	90630500
1085	CFB6942	GBS SNP	C/A	A05	90690689
1086	CFB6943	GBS SNP	G/A	A05	90711560
1087	CFB6944	GBS SNP	A/G	A05	90711577
1088	CFB6945	GBS SNP	A/T	A05	90741272
1089	CFB6946	GBS SNP	T/C	A05	90741429
1090	CFB6947	GBS SNP	G/A	A05	90746794
1091	CFB6948	GBS SNP	G/A	A05	91234877
1092	CFB6949	GBS SNP	G/A	A05	91699464
1093	CFB6950	GBS SNP	C/A	A05	91782872
1094	CFB6951	GBS SNP	C/T	A05	91782875
1095	CFB6952	GBS SNP	C/G	A05	91782886
1096	CFB6953	GBS SNP	G/A	A05	92019633
1097	CFB6954	GBS SNP	G/A	A06	36762
1098	NAU2713	SSR	-	A06	79293	Chr.06	153.21
1099	CFB6955	GBS SNP	G/A	A06	93830
1100	CFB6956	GBS SNP	C/T	A06	93867
1101	CFB6957	GBS SNP	A/C	A06	337569
1102	CFB6958	GBS SNP	A/G	A06	377506
1103	CFB6959	GBS SNP	C/A	A06	622093
1104	CFB6960	GBS SNP	C/T	A06	741821
1105	DPL1362	SSR	-	A06	791820	Chr.06	147.75
1106	CFB6961	GBS SNP	G/A	A06	1498774
1107	CFB6962	GBS SNP	C/G	A06	1498793
1108	CFB6963	GBS SNP	G/A	A06	1749573
1109	CFB6964	GBS SNP	A/G	A06	2613107
1110	CFB6965	GBS SNP	T/C	A06	2646991
1111	CFB6966	GBS SNP	T/A	A06	2650853
1112	CFB6967	GBS SNP	A/G	A06	2653106
1113	CFB6968	GBS SNP	A/G	A06	2806303
1114	CFB6969	GBS SNP	A/G	A06	2806318
1115	CFB6970	GBS SNP	A/T	A06	2808203
1116	CFB6971	GBS SNP	A/C	A06	3080727
1117	CFB6972	GBS SNP	C/T	A06	3080731
1118	CFB6973	GBS SNP	G/A	A06	3317177
1119	CFB6974	GBS SNP	T/A	A06	3469171
1120	DPL0238	SSR	-	A06	3866974	Chr.06	119.85
1121	CFB6975	GBS SNP	G/A	A06	3917194
1122	CFB6976	GBS SNP	G/A	A06	4659036
1123	CFB6977	GBS SNP	T/A	A06	4824388
1124	CFB6978	GBS SNP	G/A	A06	4825248
1125	TMB0338	SSR	-	A06	5182874	Chr.25	102.91
1126	CFB6979	GBS SNP	C/G	A06	5695819
1127	CFB6980	GBS SNP	G/T	A06	5695820
1128	DPL0101	SSR	-	A06	5834385	Chr.06	114.65
1129	CFB6981	GBS SNP	C/A	A06	6181528
1130	CFB6982	GBS SNP	T/C	A06	7216884
1131	CFB6983	GBS SNP	C/G	A06	7216930
1132	CFB6984	GBS SNP	T/C	A06	8281980
1133	CFB6985	GBS SNP	T/G	A06	9128173
1134	CFB6986	GBS SNP	A/G	A06	9128187
1135	CFB6987	GBS SNP	G/C	A06	9399552
1136	CFB6988	GBS SNP	G/A	A06	9934295
1137	CFB6989	GBS SNP	C/A	A06	10012539
1138	CFB6990	GBS SNP	C/T	A06	10070085
1139	CFB6991	GBS SNP	C/T	A06	10578615
1140	CFB6992	GBS SNP	G/C	A06	14068315
1141	CFB6993	GBS SNP	G/T	A06	14549641
1142	DPL0387	SSR	-	A06	14951354	unmapped
1143	CFB6994	GBS SNP	T/C	A06	15241887
1144	CFB6995	GBS SNP	A/T	A06	15266253
1145	CFB6996	GBS SNP	A/C	A06	15266267
1146	CFB6997	GBS SNP	T/G	A06	15486487
1147	CFB6998	GBS SNP	A/T	A06	15486502
1148	CFB6999	GBS SNP	G/A	A06	15500661
1149	CFB7000	GBS SNP	A/G	A06	15561605
1150	CFB7001	GBS SNP	A/C	A06	16254614
1151	CFB7002	GBS SNP	G/T	A06	16760294
1152	CFB7003	GBS SNP	A/T	A06	16760295
1153	CFB7004	GBS SNP	T/A	A06	17633763
1154	CFB7005	GBS SNP	A/T	A06	17633773
1155	CFB7006	GBS SNP	T/C	A06	17702031
1156	CFB7007	GBS SNP	C/A	A06	17892985
1157	CFB7008	GBS SNP	A/G	A06	17893005
1158	CFB7009	GBS SNP	T/G	A06	17893166
1159	CFB7010	GBS SNP	G/A	A06	17912884
1160	CFB7011	GBS SNP	A/G	A06	17913939
1161	CFB7012	GBS SNP	A/T	A06	17946924
1162	CFB7013	GBS SNP	T/G	A06	22023944
1163	CFB7014	GBS SNP	C/T	A06	22023945
1164	CFB7015	GBS SNP	T/C	A06	22023946
1165	CFB7016	GBS SNP	T/A	A06	22147042
1166	CFB7017	GBS SNP	G/C	A06	22280319
1167	CFB7018	GBS SNP	T/C	A06	26892893
1168	CFB7019	GBS SNP	A/G	A06	26892896
1169	CFB7020	GBS SNP	G/A	A06	32127210
1170	CFB7021	GBS SNP	A/T	A06	32127225
1171	CFB7022	GBS SNP	T/G	A06	32127228
1172	CFB7023	GBS SNP	G/A	A06	32127247
1173	CFB7024	GBS SNP	G/C	A06	32127260
1174	CFB7025	GBS SNP	T/A	A06	33295346
1175	CFB7026	GBS SNP	G/T	A06	33550307
1176	CFB7027	GBS SNP	G/A	A06	34893696
1177	CFB7028	GBS SNP	T/G	A06	35492451
1178	CFB7029	GBS SNP	T/A	A06	37347075
1179	CFB7030	GBS SNP	T/C	A06	37678206
1180	CFB7031	GBS SNP	A/G	A06	42791982
1181	CFB7032	GBS SNP	G/C	A06	42791998
1182	CFB7033	GBS SNP	G/T	A06	43727965
1183	CFB7034	GBS SNP	G/C	A06	43727966
1184	CFB7035	GBS SNP	G/T	A06	43727967
1185	CFB7036	GBS SNP	C/A	A06	43727968
1186	CFB7037	GBS SNP	A/C	A06	44350383
1187	CFB7038	GBS SNP	C/T	A06	46365149
1188	MUSS275	SSR	-	A06	47495244	Chr.06	87.43
1189	CFB7039	GBS SNP	G/A	A06	49918184
1190	CFB7040	GBS SNP	T/C	A06	50462190
1191	CFB7041	GBS SNP	C/A	A06	54173298
1192	CFB7042	GBS SNP	T/C	A06	54173314
1193	CFB7043	GBS SNP	A/G	A06	54173320
1194	CFB7044	GBS SNP	A/T	A06	58476087
1195	CFB7045	GBS SNP	C/A	A06	58858789
1196	CFB7046	GBS SNP	A/G	A06	61427711
1197	CFB7047	GBS SNP	A/C	A06	61427731
1198	CFB7048	GBS SNP	C/A	A06	64163355
1199	CFB7049	GBS SNP	C/A	A06	64163363
1200	CFB7050	GBS SNP	C/T	A06	64163576
1201	CFB7051	GBS SNP	A/G	A06	64163591
1202	CFB7052	GBS SNP	A/G	A06	64163630
1203	CFB7053	GBS SNP	C/G	A06	64181273
1204	CFB7054	GBS SNP	T/G	A06	64181288
1205	CFB7055	GBS SNP	T/A	A06	64181473
1206	CFB7056	GBS SNP	T/C	A06	64181474
1207	CFB7057	GBS SNP	T/C	A06	64181526
1208	CFB7058	GBS SNP	T/C	A06	64727503
1209	CFB7059	GBS SNP	G/C	A06	67907128
1210	CFB7060	GBS SNP	C/A	A06	67907135
1211	CFB7061	GBS SNP	G/T	A06	67907153
1212	CFB7062	GBS SNP	G/A	A06	75728690
1213	CFB7063	GBS SNP	G/A	A06	75728704
1214	CFB7064	GBS SNP	T/A	A06	75728747
1215	CFB7065	GBS SNP	A/T	A06	76017611
1216	CFB7066	GBS SNP	G/T	A06	85985744
1217	CFB7067	GBS SNP	A/G	A06	89576757
1218	CFB7068	GBS SNP	A/G	A06	89576784
1219	CFB7069	GBS SNP	T/A	A06	89989133
1220	CFB7070	GBS SNP	A/T	A06	92811768
1221	MUSS122	SSR	-	A06	93195954	Chr.06	85.82
1222	CFB7071	GBS SNP	A/T	A06	93276205
1223	CFB7072	GBS SNP	C/T	A06	93301572
1224	CFB7073	GBS SNP	C/T	A06	95085352
1225	CFB7074	GBS SNP	A/G	A06	95403718
1226	CFB7075	GBS SNP	A/G	A06	95647355
1227	CFB7076	GBS SNP	A/G	A06	95647392
1228	CFB7077	GBS SNP	A/G	A06	95665892
1229	SHIN-1497	SSR	-	A06	96117562	Chr.06	79.3822
1230	CFB7078	GBS SNP	G/C	A06	96247894
1231	CFB7079	GBS SNP	C/T	A06	96247911
1232	CFB7080	GBS SNP	T/C	A06	97045041
1233	CFB7081	GBS SNP	T/A	A06	97142528
1234	CFB7082	GBS SNP	A/T	A06	97415302
1235	CFB7083	GBS SNP	T/C	A06	97498470
1236	CFB7084	GBS SNP	G/T	A06	97498475
1237	CFB7085	GBS SNP	T/C	A06	97640845
1238	CFB7086	GBS SNP	A/T	A06	97652920
1239	CFB7087	GBS SNP	G/A	A06	97926904
1240	CFB7088	GBS SNP	G/T	A06	98372250
1241	CFB7089	GBS SNP	C/A	A06	98372251
1242	CFB7090	GBS SNP	T/G	A06	98372264
1243	CFB7091	GBS SNP	C/T	A06	98673466
1244	CFB7092	GBS SNP	C/A	A06	98673469
1245	CFB7093	GBS SNP	G/C	A06	98824974
1246	CFB7094	GBS SNP	T/G	A06	99033094
1247	CFB7095	GBS SNP	A/G	A06	99033266
1248	CFB7096	GBS SNP	A/T	A06	99212401
1249	CFB7097	GBS SNP	T/C	A06	99212448
1250	CFB7098	GBS SNP	G/C	A06	99219290
1251	CFB7099	GBS SNP	A/G	A06	99463318
1252	CFB7100	GBS SNP	A/C	A06	99463321
1253	CFB7101	GBS SNP	G/A	A06	100052412
1254	CFB7102	GBS SNP	G/A	A06	100052415
1255	CFB7103	GBS SNP	A/G	A06	100581572
1256	CFB7104	GBS SNP	A/G	A06	100581598
1257	CFB7105	GBS SNP	C/T	A06	101151553
1258	CFB7106	GBS SNP	G/T	A06	101205402
1259	CFB7107	GBS SNP	T/C	A06	101217553
1260	CFB7108	GBS SNP	G/C	A06	101781705
1261	CFB7109	GBS SNP	A/C	A06	102234618
1262	CFB7110	GBS SNP	A/G	A06	102362516
1263	CFB7111	GBS SNP	G/C	A06	102362531
1264	CFB7112	GBS SNP	A/G	A06	102508196
1265	CFB7113	GBS SNP	G/A	A06	102508220
1266	CFB7114	GBS SNP	T/A	A07	930208
1267	CFB7115	GBS SNP	T/A	A07	930209
1268	CFB7116	GBS SNP	C/T	A07	930222
1269	CFB7117	GBS SNP	T/C	A07	930227
1270	CFB7118	GBS SNP	T/C	A07	930241
1271	CFB7119	GBS SNP	G/A	A07	930255
1272	CFB7120	GBS SNP	T/C	A07	1298988
1273	CFB7121	GBS SNP	C/T	A07	1299095
1274	CFB7122	GBS SNP	T/C	A07	1330172
1275	CFB7123	GBS SNP	T/C	A07	1710981
1276	CFB7124	GBS SNP	C/A	A07	1710982
1277	CFB7125	GBS SNP	T/C	A07	1863355
1278	SHIN-0438	SSR	-	A07	1916722	Chr.07	146.549
1279	CFB7126	GBS SNP	T/C	A07	2643362
1280	CFB7127	GBS SNP	G/T	A07	3047011
1281	CFB7128	GBS SNP	A/C	A07	3122372
1282	CFB7129	GBS SNP	T/A	A07	3122373
1283	CFB7130	GBS SNP	C/T	A07	3416414
1284	CFB7131	GBS SNP	G/A	A07	3819612
1285	CFB7132	GBS SNP	A/G	A07	3906260
1286	CFB7133	GBS SNP	A/C	A07	3960384
1287	CFB7134	GBS SNP	C/T	A07	3960384
1288	CFB7135	GBS SNP	T/C	A07	4016195
1289	CFB7136	GBS SNP	C/G	A07	4584022
1290	CFB7137	GBS SNP	T/A	A07	4584035
1291	CFB7138	GBS SNP	G/T	A07	4584036
1292	CFB7139	GBS SNP	G/A	A07	4584047
1293	CFB7140	GBS SNP	A/G	A07	4584048
1294	CFB7141	GBS SNP	G/A	A07	4775610
1295	CFB7142	GBS SNP	G/T	A07	4787855
1296	CFB7143	GBS SNP	C/T	A07	4787865
1297	CFB7144	GBS SNP	C/T	A07	4787898
1298	CFB7145	GBS SNP	C/T	A07	5188840
1299	CFB7146	GBS SNP	T/C	A07	5188876
1300	CFB7147	GBS SNP	C/A	A07	6037955
1301	CFB7148	GBS SNP	C/T	A07	6037975
1302	CFB7149	GBS SNP	A/T	A07	6038241
1303	CFB7150	GBS SNP	C/T	A07	6567273
1304	CFB7151	GBS SNP	C/A	A07	6820982
1305	CFB7152	GBS SNP	A/G	A07	6821008
1306	CFB7153	GBS SNP	G/T	A07	7218787
1307	CFB7154	GBS SNP	G/A	A07	7450352
1308	CFB7155	GBS SNP	T/C	A07	7528179
1309	CFB7156	GBS SNP	C/T	A07	7966616
1310	CFB7157	GBS SNP	T/C	A07	7966627
1311	CFB7158	GBS SNP	C/A	A07	7966650
1312	CFB7159	GBS SNP	T/G	A07	8297166
1313	CFB7160	GBS SNP	A/G	A07	8297189
1314	CFB7161	GBS SNP	T/A	A07	8370785
1315	CFB7162	GBS SNP	A/T	A07	8603543
1316	CFB7163	GBS SNP	C/T	A07	9932426
1317	CFB7164	GBS SNP	G/T	A07	11698140
1318	CFB7165	GBS SNP	C/T	A07	12881213
1319	CFB7166	GBS SNP	G/A	A07	12914859
1320	CFB7167	GBS SNP	T/G	A07	13193288
1321	CFB7168	GBS SNP	T/C	A07	13720959
1322	CFB7169	GBS SNP	T/C	A07	13813021
1323	CFB7170	GBS SNP	T/C	A07	13813154
1324	CFB7171	GBS SNP	C/T	A07	13969111
1325	CFB7172	GBS SNP	T/C	A07	13970455
1326	CFB7173	GBS SNP	A/G	A07	14523977
1327	CFB7174	GBS SNP	A/G	A07	14523983
1328	CFB7175	GBS SNP	C/G	A07	14524011
1329	CFB7176	GBS SNP	T/C	A07	14812279
1330	CFB7177	GBS SNP	T/C	A07	14826456
1331	CFB7178	GBS SNP	A/T	A07	14864075
1332	CFB7179	GBS SNP	T/G	A07	14939279
1333	CFB7180	GBS SNP	C/A	A07	14939326
1334	CFB7181	GBS SNP	G/A	A07	15488045
1335	CFB7182	GBS SNP	C/G	A07	15998616
1336	CFB7183	GBS SNP	C/A	A07	15998630
1337	CFB7184	GBS SNP	C/T	A07	16232876
1338	CFB7185	GBS SNP	A/G	A07	16232889
1339	CFB7186	GBS SNP	C/T	A07	17709207
1340	CFB7187	GBS SNP	C/A	A07	18091696
1341	CFB7188	GBS SNP	G/A	A07	18149804
1342	CFB7189	GBS SNP	A/C	A07	18681273
1343	CFB7190	GBS SNP	T/G	A07	18887132
1344	CFB7191	GBS SNP	C/T	A07	18892032
1345	CFB7192	GBS SNP	C/A	A07	19562399
1346	CFB7193	GBS SNP	C/A	A07	20151518
1347	CFB7194	GBS SNP	G/A	A07	20151550
1348	CFB7195	GBS SNP	A/T	A07	20919465
1349	CFB7196	GBS SNP	A/T	A07	20919466
1350	CFB7197	GBS SNP	G/A	A07	21244221
1351	CFB7198	GBS SNP	C/T	A07	21244228
1352	CFB7199	GBS SNP	C/T	A07	23198729
1353	CFB7200	GBS SNP	G/A	A07	23597708
1354	CFB7201	GBS SNP	C/G	A07	23736929
1355	CFB7202	GBS SNP	A/G	A07	24341188
1356	CFB7203	GBS SNP	G/T	A07	25145635
1357	CFB7204	GBS SNP	G/A	A07	25436764
1358	TMB1618	SSR	-	A07	26311152	Chr.07	74.42
1359	CFB7205	GBS SNP	C/G	A07	26464614
1360	CFB7206	GBS SNP	A/G	A07	26464751
1361	CFB7207	GBS SNP	C/T	A07	26465026
1362	CFB7208	GBS SNP	A/G	A07	26466469
1363	CFB7209	GBS SNP	C/A	A07	27043758
1364	CFB7210	GBS SNP	G/A	A07	27043766
1365	CFB7211	GBS SNP	T/G	A07	27043790
1366	CFB7212	GBS SNP	G/C	A07	28583519
1367	CFB7213	GBS SNP	C/T	A07	28583520
1368	CFB7214	GBS SNP	A/G	A07	29406790
1369	CFB7215	GBS SNP	A/T	A07	29580749
1370	CFB7216	GBS SNP	C/A	A07	29580778
1371	CFB7217	GBS SNP	G/A	A07	30406830
1372	CFB7218	GBS SNP	C/T	A07	31165533
1373	CFB7219	GBS SNP	C/G	A07	31165562
1374	CFB7220	GBS SNP	G/A	A07	31165582
1375	CFB7221	GBS SNP	A/G	A07	32618759
1376	CFB7222	GBS SNP	T/A	A07	32618780
1377	CFB7223	GBS SNP	T/A	A07	32618785
1378	CFB7224	GBS SNP	T/A	A07	32618786
1379	CFB7225	GBS SNP	C/G	A07	32618802
1380	CFB7226	GBS SNP	T/A	A07	33239946
1381	CFB7227	GBS SNP	C/T	A07	33239951
1382	CFB7228	GBS SNP	A/G	A07	33239966
1383	CFB7229	GBS SNP	G/C	A07	33247302
1384	CFB7230	GBS SNP	T/A	A07	33697400
1385	CFB7231	GBS SNP	C/A	A07	33697434
1386	CFB7232	GBS SNP	G/T	A07	33697490
1387	CFB7233	GBS SNP	C/T	A07	33697501
1388	CFB7234	GBS SNP	T/C	A07	33697531
1389	CFB7235	GBS SNP	T/C	A07	34501524
1390	CFB7236	GBS SNP	G/A	A07	34501530
1391	CFB7237	GBS SNP	T/A	A07	34501539
1392	CFB7238	GBS SNP	G/A	A07	34848716
1393	CFB7239	GBS SNP	A/G	A07	35068759
1394	CFB7240	GBS SNP	T/C	A07	35929131
1395	BNL1694	SSR	-	A07	38823109	Chr.07	64.45
1396	CFB7241	GBS SNP	T/C	A07	42763492
1397	DPL0013	SSR	-	A07	42904374	Chr.07	68.9
1398	CFB7242	GBS SNP	T/A	A07	43098577
1399	CFB7243	GBS SNP	C/A	A07	46593807
1400	CFB7244	GBS SNP	T/G	A07	46593808
1401	CFB7245	GBS SNP	G/A	A07	46595654
1402	CFB7246	GBS SNP	T/C	A07	47439294
1403	CFB7247	GBS SNP	G/A	A07	57204276
1404	CFB7248	GBS SNP	A/C	A07	59250181
1405	CFB7249	GBS SNP	T/C	A07	62867114
1406	CFB7250	GBS SNP	T/G	A07	63320931
1407	CFB7251	GBS SNP	C/A	A07	65074833
1408	CFB7252	GBS SNP	C/T	A07	65122080
1409	CFB7253	GBS SNP	T/C	A07	65122095
1410	CFB7254	GBS SNP	C/T	A07	65122103
1411	CFB7255	GBS SNP	G/A	A07	65122104
1412	CFB7256	GBS SNP	A/C	A07	66002408
1413	CFB7257	GBS SNP	C/T	A07	66321671
1414	CFB7258	GBS SNP	T/G	A07	67662405
1415	SHIN-1138	SSR	-	A07	68260333	unmapped
1416	CFB7259	GBS SNP	T/A	A07	68661399
1417	CFB7260	GBS SNP	T/C	A07	68690604
1418	CFB7261	GBS SNP	G/A	A07	68690615
1419	CFB7262	GBS SNP	C/T	A07	68763588
1420	CFB7263	GBS SNP	T/A	A07	68763598
1421	CGR6764	SSR	-	A07	69360032	Chr.07	61.0094
1422	CFB7264	GBS SNP	A/C	A07	69528763
1423	CFB7265	GBS SNP	C/T	A07	70370764
1424	DPL0852	SSR	-	A07	71015749	Chr.07	59.16
1425	CFB7266	GBS SNP	T/G	A07	71506333
1426	CFB7267	GBS SNP	G/T	A07	71510617
1427	CFB7268	GBS SNP	T/C	A07	71510635
1428	DPL0757	SSR	-	A07	71588662	unmapped
1429	CFB7269	GBS SNP	T/G	A07	72135309
1430	CFB7270	GBS SNP	T/C	A07	72331700
1431	C2-0114	SSR	-	A07	72331925	Chr.07	58.5786
1432	CFB7271	GBS SNP	C/T	A07	72856692
1433	CFB7272	GBS SNP	T/A	A07	73016477
1434	CFB7273	GBS SNP	G/A	A07	73205209
1435	CFB7274	GBS SNP	T/G	A07	73256522
1436	CFB7275	GBS SNP	G/A	A07	73268981
1437	CFB7276	GBS SNP	A/G	A07	73272034
1438	CFB7277	GBS SNP	A/T	A07	73272851
1439	CFB7278	GBS SNP	T/C	A07	73324787
1440	HAU1399	SSR	-	A07	73340951	Chr.07	68.87
1441	CFB7279	GBS SNP	G/A	A07	73766428
1442	CFB7280	GBS SNP	T/C	A07	73860411
1443	CFB7281	GBS SNP	A/T	A07	73860432
1444	CFB7282	GBS SNP	C/A	A07	74775181
1445	CFB7283	GBS SNP	T/A	A07	74778175
1446	CFB7284	GBS SNP	C/T	A07	74870375
1447	CFB7285	GBS SNP	C/A	A07	75154067
1448	CFB7286	GBS SNP	G/T	A07	75244030
1449	CFB7287	GBS SNP	T/G	A07	75244031
1450	CFB7288	GBS SNP	G/T	A07	75244032
1451	CFB7289	GBS SNP	T/G	A07	75244033
1452	CFB7290	GBS SNP	A/T	A07	75244034
1453	CFB7291	GBS SNP	G/A	A07	75244036
1454	CFB7292	GBS SNP	C/T	A07	75413305
1455	CFB7293	GBS SNP	C/G	A07	76433354
1456	CFB7294	GBS SNP	G/A	A07	76441599
1457	CFB7295	GBS SNP	A/T	A07	76576971
1458	CFB7296	GBS SNP	C/T	A07	76577002
1459	CFB7297	GBS SNP	G/A	A07	76577009
1460	DPL0119	SSR	-	A07	76767897	Chr.07	24.57
1461	CFB7298	GBS SNP	G/A	A07	76865518
1462	CFB7299	GBS SNP	A/G	A07	76872799
1463	CFB7300	GBS SNP	G/T	A07	76885949
1464	CFB7301	GBS SNP	A/G	A07	76904993
1465	DPL0603	SSR	-	A07	76932034	unmapped
1466	CFB7302	GBS SNP	G/A	A07	77562243
1467	CFB7303	GBS SNP	A/C	A07	77898009
1468	CFB7304	GBS SNP	T/G	A07	77981598
1469	CFB7305	GBS SNP	T/C	A07	77981622
1470	CFB7306	GBS SNP	G/C	A07	78239798
1471	CFB7307	GBS SNP	A/G	A08	144644
1472	CFB7308	GBS SNP	A/G	A08	914641
1473	CFB7309	GBS SNP	G/A	A08	1087804
1474	CFB7310	GBS SNP	C/T	A08	1111525
1475	CFB7311	GBS SNP	G/A	A08	1184577
1476	CFB7312	GBS SNP	C/T	A08	1425116
1477	CFB7313	GBS SNP	G/C	A08	1735467
1478	CFB7314	GBS SNP	C/G	A08	1858223
1479	CFB7315	GBS SNP	A/T	A08	1858231
1480	CFB7316	GBS SNP	C/T	A08	2119101
1481	CFB7317	GBS SNP	T/C	A08	2521619
1482	CFB7318	GBS SNP	T/C	A08	2521631
1483	CFB7319	GBS SNP	A/G	A08	2521639
1484	CFB7320	GBS SNP	G/T	A08	2521680
1485	CFB7321	GBS SNP	C/G	A08	2591605
1486	CFB7322	GBS SNP	T/C	A08	2592008
1487	CFB7323	GBS SNP	A/G	A08	3005131
1488	CFB7324	GBS SNP	A/G	A08	3005131
1489	CFB7325	GBS SNP	T/C	A08	3207861
1490	CFB7326	GBS SNP	G/A	A08	3307306
1491	CFB7327	GBS SNP	G/T	A08	3307375
1492	CFB7328	GBS SNP	T/C	A08	3721844
1493	CFB7329	GBS SNP	G/T	A08	3729683
1494	CFB7330	GBS SNP	A/C	A08	3951135
1495	CIR413	SSR	-	A08	4039809	Chr.24	127.94
1496	CFB7331	GBS SNP	T/C	A08	4048162
1497	CFB7332	GBS SNP	T/A	A08	4469025
1498	CFB7333	GBS SNP	T/A	A08	4469054
1499	CFB7334	GBS SNP	A/C	A08	4469476
1500	CFB7335	GBS SNP	G/T	A08	4551580
1501	CFB7336	GBS SNP	C/T	A08	4551583
1502	CFB7337	GBS SNP	A/C	A08	4600129
1503	CFB7338	GBS SNP	A/G	A08	4612962
1504	CFB7339	GBS SNP	C/T	A08	4613058
1505	CFB7340	GBS SNP	T/G	A08	4900526
1506	CFB7341	GBS SNP	T/A	A08	5084308
1507	CFB7342	GBS SNP	C/A	A08	5205169
1508	CFB7343	GBS SNP	T/C	A08	5205172
1509	CFB7344	GBS SNP	A/G	A08	5205206
1510	CFB7345	GBS SNP	G/A	A08	5223558
1511	CFB7346	GBS SNP	C/T	A08	5233289
1512	CFB7347	GBS SNP	T/G	A08	5352426
1513	CFB7348	GBS SNP	A/G	A08	5955034
1514	CFB7349	GBS SNP	T/C	A08	6101301
1515	CFB7350	GBS SNP	G/A	A08	6325721
1516	CFB7351	GBS SNP	A/C	A08	6325744
1517	CFB7352	GBS SNP	A/G	A08	6367525
1518	CFB7353	GBS SNP	A/T	A08	6419221
1519	CFB7354	GBS SNP	T/G	A08	6434638
1520	CFB7355	GBS SNP	G/C	A08	6570272
1521	CFB7356	GBS SNP	G/C	A08	6570282
1522	CFB7357	GBS SNP	C/T	A08	6589512
1523	CFB7358	GBS SNP	G/T	A08	7829865
1524	CFB7359	GBS SNP	C/T	A08	8207601
1525	CFB7360	GBS SNP	A/T	A08	8526970
1526	CFB7361	GBS SNP	A/G	A08	8526972
1527	CFB7362	GBS SNP	C/G	A08	9092435
1528	CFB7363	GBS SNP	T/C	A08	9092463
1529	CFB7364	GBS SNP	T/C	A08	9562780
1530	CFB7365	GBS SNP	T/C	A08	10169729
1531	CFB7366	GBS SNP	A/T	A08	10903266
1532	CFB7367	GBS SNP	A/C	A08	11197705
1533	CFB7368	GBS SNP	T/C	A08	14050822
1534	CFB7369	GBS SNP	A/T	A08	14050836
1535	CFB7370	GBS SNP	G/C	A08	14050845
1536	CFB7371	GBS SNP	G/A	A08	14050851
1537	CFB7372	GBS SNP	C/T	A08	18364117
1538	CFB7373	GBS SNP	G/A	A08	18364127
1539	CFB7374	GBS SNP	C/G	A08	18364134
1540	CFB7375	GBS SNP	T/G	A08	18755169
1541	CFB7376	GBS SNP	A/G	A08	21710619
1542	CFB7377	GBS SNP	G/A	A08	21710667
1543	CFB7378	GBS SNP	A/T	A08	33545163
1544	CFB7379	GBS SNP	T/C	A08	33873450
1545	CFB7380	GBS SNP	G/A	A08	36481411
1546	CFB7381	GBS SNP	G/C	A08	37650600
1547	CFB7382	GBS SNP	T/G	A08	45223251
1548	CFB7383	GBS SNP	G/A	A08	45223265
1549	CFB7384	GBS SNP	A/G	A08	47175791
1550	CFB7385	GBS SNP	G/A	A08	48955881
1551	CFB7386	GBS SNP	G/A	A08	49126256
1552	CFB7387	GBS SNP	G/T	A08	49126279
1553	CFB7388	GBS SNP	A/G	A08	49198010
1554	CFB7389	GBS SNP	C/T	A08	58431503
1555	CFB7390	GBS SNP	C/T	A08	58431538
1556	CFB7391	GBS SNP	G/T	A08	58457627
1557	CFB7392	GBS SNP	A/G	A08	60015830
1558	CFB7393	GBS SNP	A/T	A08	61798673
1559	CFB7394	GBS SNP	C/G	A08	62815813
1560	CFB7395	GBS SNP	C/A	A08	62815815
1561	CFB7396	GBS SNP	C/T	A08	62815815
1562	CFB7397	GBS SNP	G/A	A08	62815831
1563	CFB7398	GBS SNP	A/G	A08	62815842
1564	CFB7399	GBS SNP	T/G	A08	63767447
1565	CFB7400	GBS SNP	G/T	A08	67753626
1566	CFB7401	GBS SNP	A/G	A08	67753630
1567	CFB7402	GBS SNP	C/G	A08	67753661
1568	CFB7403	GBS SNP	C/T	A08	68422329
1569	CFB7404	GBS SNP	C/G	A08	69791377
1570	CFB7405	GBS SNP	A/C	A08	70708385
1571	CFB7406	GBS SNP	G/T	A08	71011254
1572	CFB7407	GBS SNP	T/C	A08	71167196
1573	CFB7408	GBS SNP	G/A	A08	71700854
1574	CFB7409	GBS SNP	G/A	A08	71850357
1575	CFB7410	GBS SNP	T/C	A08	72222835
1576	CFB7411	GBS SNP	C/T	A08	72222836
1577	CFB7412	GBS SNP	C/A	A08	72432765
1578	CFB7413	GBS SNP	C/T	A08	72583008
1579	CFB7414	GBS SNP	C/G	A08	72962869
1580	CFB7415	GBS SNP	C/T	A08	77801026
1581	CFB7416	GBS SNP	T/C	A08	77903246
1582	CFB7417	GBS SNP	C/T	A08	79865345
1583	CFB7418	GBS SNP	A/C	A08	82335666
1584	CFB7419	GBS SNP	T/C	A08	82335714
1585	CFB7420	GBS SNP	A/G	A08	83333584
1586	CFB7421	GBS SNP	A/C	A08	83333639
1587	CFB7422	GBS SNP	T/C	A08	83607049
1588	CFB7423	GBS SNP	T/G	A08	83607058
1589	CFB7424	GBS SNP	T/C	A08	83607075
1590	CFB7425	GBS SNP	T/G	A08	84065360
1591	CFB7426	GBS SNP	G/T	A08	84858233
1592	CFB7427	GBS SNP	T/A	A08	84858364
1593	CFB7428	GBS SNP	G/C	A08	85253727
1594	C2-0038	SSR	-	A08	88339274	Chr.08	82.1675
1595	CFB7429	GBS SNP	G/A	A08	88548312
1596	CFB7430	GBS SNP	G/A	A08	88562169
1597	CFB7431	GBS SNP	T/C	A08	88562194
1598	CFB7432	GBS SNP	C/G	A08	89045185
1599	CFB7433	GBS SNP	A/C	A08	89104623
1600	TMB0834	SSR	-	A08	89381731	Chr.08	71.7
1601	CFB7434	GBS SNP	T/C	A08	89447774
1602	CFB7435	GBS SNP	A/G	A08	89447787
1603	CFB7436	GBS SNP	C/T	A08	89447851
1604	CFB7437	GBS SNP	T/C	A08	89480195
1605	CFB7438	GBS SNP	A/T	A08	89480195
1606	CFB7439	GBS SNP	A/G	A08	89480203
1607	CFB7440	GBS SNP	A/C	A08	89480227
1608	CFB7441	GBS SNP	T/A	A08	89970972
1609	CFB7442	GBS SNP	T/C	A08	90413420
1610	CFB7443	GBS SNP	C/T	A08	90413486
1611	CFB7444	GBS SNP	A/T	A08	90595350
1612	CFB7445	GBS SNP	G/T	A08	92081153
1613	CFB7446	GBS SNP	C/T	A08	92414288
1614	CFB7447	GBS SNP	T/A	A08	92613880
1615	CFB7448	GBS SNP	C/T	A08	92666025
1616	CFB7449	GBS SNP	T/A	A08	94119796
1617	CFB7450	GBS SNP	T/G	A08	94368096
1618	CFB7451	GBS SNP	A/C	A08	94725682
1619	COT065	SSR	-	A08	95484670	Chr.08	65.3916
1620	CFB7452	GBS SNP	C/T	A08	95869911
1621	CFB7453	GBS SNP	C/A	A08	95871645
1622	CFB7454	GBS SNP	T/C	A08	96398204
1623	CFB7455	GBS SNP	T/G	A08	96398447
1624	CFB7456	GBS SNP	T/C	A08	97302663
1625	SHIN-0272	SSR	-	A08	97454314	unmapped
1626	CFB7457	GBS SNP	G/T	A08	97454830
1627	CFB7458	GBS SNP	A/G	A08	97535748
1628	CFB7459	GBS SNP	T/C	A08	97539453
1629	CFB7460	GBS SNP	A/G	A08	97771601
1630	CFB7461	GBS SNP	C/T	A08	97775638
1631	CFB7462	GBS SNP	T/C	A08	97778587
1632	CFB7463	GBS SNP	A/G	A08	97778645
1633	CFB7464	GBS SNP	A/G	A08	97789361
1634	CFB7465	GBS SNP	T/C	A08	97811065
1635	CFB7466	GBS SNP	C/T	A08	97811065
1636	CFB7467	GBS SNP	A/G	A08	97811066
1637	CFB7468	GBS SNP	A/G	A08	97811069
1638	CFB7469	GBS SNP	C/T	A08	98640021
1639	CFB7470	GBS SNP	C/A	A08	98729624
1640	CFB7471	GBS SNP	A/G	A08	99088448
1641	HAU3369	SSR	-	A08	99289023	Chr.08	43.41
1642	CFB7472	GBS SNP	G/A	A08	99495728
1643	CFB7473	GBS SNP	A/G	A08	99571441
1644	CFB7474	GBS SNP	C/T	A08	99603118
1645	CFB7475	GBS SNP	G/A	A08	100562360
1646	CFB7476	GBS SNP	A/T	A08	100563525
1647	CFB7477	GBS SNP	C/T	A08	100603774
1648	CFB7478	GBS SNP	C/T	A08	101007214
1649	CFB7479	GBS SNP	G/C	A08	101940364
1650	CFB7480	GBS SNP	T/C	A08	101948844
1651	CFB7481	GBS SNP	A/T	A08	101967058
1652	CFB7482	GBS SNP	A/G	A08	101974928
1653	CFB7483	GBS SNP	T/C	A08	101974938
1654	CFB7484	GBS SNP	A/G	A08	101974950
1655	CFB7485	GBS SNP	G/T	A08	102126214
1656	CFB7486	GBS SNP	G/A	A08	102734039
1657	DPL0353	SSR	-	A08	102874941	Chr.24	24.29
1658	CFB7487	GBS SNP	G/C	A08	103072159
1659	CFB7488	GBS SNP	A/C	A09	14178
1660	CFB7489	GBS SNP	C/T	A09	14179
1661	CFB7490	GBS SNP	C/T	A09	14212
1662	CFB7491	GBS SNP	C/G	A09	14215
1663	CFB7492	GBS SNP	T/C	A09	85477
1664	CFB7493	GBS SNP	A/G	A09	1698426
1665	CFB7494	GBS SNP	T/A	A09	2074788
1666	CFB7495	GBS SNP	A/T	A09	2810238
1667	CFB7496	GBS SNP	C/T	A09	2891061
1668	CFB7497	GBS SNP	A/G	A09	2914109
1669	CFB7498	GBS SNP	C/T	A09	2931831
1670	CFB7499	GBS SNP	A/G	A09	3688993
1671	CFB7500	GBS SNP	A/G	A09	3689003
1672	CFB7501	GBS SNP	A/T	A09	4152133
1673	CFB7502	GBS SNP	T/A	A09	4253834
1674	CFB7503	GBS SNP	A/C	A09	4372094
1675	CFB7504	GBS SNP	G/A	A09	4549873
1676	CFB7505	GBS SNP	G/C	A09	4549896
1677	CFB7506	GBS SNP	A/G	A09	4549918
1678	CFB7507	GBS SNP	T/A	A09	4553651
1679	CFB7508	GBS SNP	A/G	A09	4553665
1680	CFB7509	GBS SNP	T/C	A09	4711790
1681	CFB7510	GBS SNP	C/A	A09	4711801
1682	CFB7511	GBS SNP	C/T	A09	4766707
1683	CFB7512	GBS SNP	A/G	A09	4766715
1684	CFB7513	GBS SNP	T/C	A09	4766716
1685	CFB7514	GBS SNP	C/T	A09	4766724
1686	CFB7515	GBS SNP	C/T	A09	8007410
1687	CFB7516	GBS SNP	A/C	A09	8474025
1688	CFB7517	GBS SNP	A/T	A09	8844061
1689	CFB7518	GBS SNP	T/A	A09	8844083
1690	CFB7519	GBS SNP	C/G	A09	9060712
1691	CFB7520	GBS SNP	T/C	A09	9868968
1692	CFB7521	GBS SNP	C/T	A09	9972394
1693	CFB7522	GBS SNP	G/C	A09	10458099
1694	CFB7523	GBS SNP	G/A	A09	11691227
1695	CFB7524	GBS SNP	G/A	A09	13501805
1696	CFB7525	GBS SNP	G/A	A09	13806601
1697	CFB7526	GBS SNP	C/T	A09	14894614
1698	CFB7527	GBS SNP	A/G	A09	14894625
1699	CFB7528	GBS SNP	C/T	A09	19224084
1700	CFB7529	GBS SNP	T/G	A09	19224085
1701	CFB7530	GBS SNP	A/C	A09	22311782
1702	CFB7531	GBS SNP	G/A	A09	22311802
1703	CFB7532	GBS SNP	A/C	A09	28796246
1704	CFB7533	GBS SNP	T/G	A09	29724793
1705	CFB7534	GBS SNP	T/C	A09	29728944
1706	CFB7535	GBS SNP	G/T	A09	29989547
1707	CFB7536	GBS SNP	A/G	A09	35194001
1708	CFB7537	GBS SNP	A/G	A09	39783787
1709	CFB7538	GBS SNP	G/A	A09	40346177
1710	CFB7539	GBS SNP	G/A	A09	40346195
1711	CFB7540	GBS SNP	T/A	A09	43238678
1712	CFB7541	GBS SNP	C/A	A09	45017334
1713	CFB7542	GBS SNP	C/T	A09	45513717
1714	CFB7543	GBS SNP	G/A	A09	46141563
1715	CFB7544	GBS SNP	C/T	A09	46144323
1716	CFB7545	GBS SNP	C/A	A09	46305385
1717	CFB7546	GBS SNP	G/A	A09	46305403
1718	CFB7547	GBS SNP	C/T	A09	46305407
1719	CFB7548	GBS SNP	G/C	A09	47182730
1720	CFB7549	GBS SNP	C/A	A09	48279611
1721	CFB7550	GBS SNP	A/C	A09	48279611
1722	CFB7551	GBS SNP	T/A	A09	48279611
1723	CFB7552	GBS SNP	C/A	A09	48279611
1724	CFB7553	GBS SNP	T/G	A09	48667651
1725	CFB7554	GBS SNP	C/T	A09	49071546
1726	CFB7555	GBS SNP	A/G	A09	49071548
1727	CFB7556	GBS SNP	T/C	A09	51355372
1728	CFB7557	GBS SNP	A/G	A09	52228369
1729	CFB7558	GBS SNP	A/C	A09	52795046
1730	CFB7559	GBS SNP	C/A	A09	53208458
1731	CFB7560	GBS SNP	G/A	A09	53208482
1732	CFB7561	GBS SNP	A/G	A09	53603004
1733	CFB7562	GBS SNP	C/T	A09	53603010
1734	CFB7563	GBS SNP	C/A	A09	53655954
1735	CFB7564	GBS SNP	A/G	A09	53723580
1736	CFB7565	GBS SNP	A/C	A09	55118986
1737	CFB7566	GBS SNP	C/A	A09	55591114
1738	CFB7567	GBS SNP	T/A	A09	55591118
1739	CFB7568	GBS SNP	T/G	A09	55613077
1740	CFB7569	GBS SNP	C/G	A09	55613083
1741	CFB7570	GBS SNP	G/A	A09	56057700
1742	CFB7571	GBS SNP	G/A	A09	56057703
1743	CFB7572	GBS SNP	C/G	A09	56099176
1744	CFB7573	GBS SNP	G/A	A09	56134933
1745	CFB7574	GBS SNP	C/T	A09	56616933
1746	CFB7575	GBS SNP	A/G	A09	56616942
1747	CFB7576	GBS SNP	T/A	A09	56616945
1748	CFB7577	GBS SNP	A/G	A09	56616974
1749	CFB7578	GBS SNP	C/T	A09	57700550
1750	CFB7579	GBS SNP	T/C	A09	58607960
1751	CFB7580	GBS SNP	C/T	A09	58773069
1752	CFB7581	GBS SNP	T/G	A09	59633884
1753	CFB7582	GBS SNP	C/G	A09	59770979
1754	CFB7583	GBS SNP	C/G	A09	59771013
1755	CFB7584	GBS SNP	C/T	A09	59771024
1756	CFB7585	GBS SNP	T/A	A09	60224032
1757	CFB7586	GBS SNP	C/A	A09	60224037
1758	CFB7587	GBS SNP	A/G	A09	61385063
1759	CFB7588	GBS SNP	C/T	A09	62985341
1760	CFB7589	GBS SNP	A/C	A09	63164155
1761	CFB7590	GBS SNP	C/A	A09	63164164
1762	CFB7591	GBS SNP	G/T	A09	63410946
1763	CFB7592	GBS SNP	T/A	A09	63410982
1764	CFB7593	GBS SNP	T/G	A09	63410983
1765	CFB7594	GBS SNP	G/A	A09	63513815
1766	CFB7595	GBS SNP	T/C	A09	63513837
1767	CFB7596	GBS SNP	C/T	A09	63513843
1768	CFB7597	GBS SNP	G/T	A09	63555559
1769	CFB7598	GBS SNP	T/A	A09	63555577
1770	CFB7599	GBS SNP	A/T	A09	63555594
1771	CFB7600	GBS SNP	A/T	A09	64010409
1772	CFB7601	GBS SNP	C/T	A09	64010419
1773	CFB7602	GBS SNP	C/T	A09	64010426
1774	CFB7603	GBS SNP	A/G	A09	65488265
1775	CFB7604	GBS SNP	A/G	A09	65488279
1776	CFB7605	GBS SNP	C/A	A09	65704524
1777	CFB7606	GBS SNP	C/T	A09	65729346
1778	CFB7607	GBS SNP	T/A	A09	65729347
1779	CFB7608	GBS SNP	C/G	A09	65825722
1780	CFB7609	GBS SNP	A/C	A09	65913214
1781	CFB7610	GBS SNP	G/A	A09	66121239
1782	CFB7611	GBS SNP	G/T	A09	66279775
1783	CFB7612	GBS SNP	G/A	A09	66379745
1784	CFB7613	GBS SNP	T/C	A09	66379805
1785	CFB7614	GBS SNP	G/C	A09	66406879
1786	CFB7615	GBS SNP	A/C	A09	66644235
1787	CFB7616	GBS SNP	G/A	A09	66644249
1788	CFB7617	GBS SNP	A/G	A09	66644261
1789	CFB7618	GBS SNP	A/C	A09	66644278
1790	CFB7619	GBS SNP	C/T	A09	66644409
1791	CFB7620	GBS SNP	T/C	A09	67011457
1792	CFB7621	GBS SNP	T/G	A09	67078165
1793	CFB7622	GBS SNP	A/G	A09	67130730
1794	CFB7623	GBS SNP	A/C	A09	67131740
1795	CFB7624	GBS SNP	T/A	A09	67131779
1796	CFB7625	GBS SNP	A/G	A09	67271199
1797	MUSB0391	SSR	-	A09	67340098	unmapped
1798	CFB7626	GBS SNP	C/T	A09	67591129
1799	CFB7627	GBS SNP	T/A	A09	67632725
1800	CFB7628	GBS SNP	T/C	A09	67777967
1801	CFB7629	GBS SNP	T/G	A09	67798093
1802	CFB7630	GBS SNP	C/T	A09	67847534
1803	CFB7631	GBS SNP	T/C	A09	67939189
1804	CFB7632	GBS SNP	T/A	A09	67949919
1805	CFB7633	GBS SNP	A/T	A09	68264955
1806	CFB7634	GBS SNP	A/T	A09	68264958
1807	CFB7635	GBS SNP	A/T	A09	68265002
1808	CFB7636	GBS SNP	C/A	A09	68265004
1809	CFB7637	GBS SNP	T/G	A09	68561522
1810	CFB7638	GBS SNP	T/G	A09	68561526
1811	CFB7639	GBS SNP	C/T	A09	68840817
1812	CFB7640	GBS SNP	T/C	A09	68840817
1813	CFB7641	GBS SNP	G/T	A09	68840818
1814	CFB7642	GBS SNP	G/A	A09	69127247
1815	CFB7643	GBS SNP	A/G	A09	69343393
1816	CFB7644	GBS SNP	G/T	A09	69343399
1817	CFB7645	GBS SNP	A/C	A09	69529904
1818	CFB7646	GBS SNP	G/T	A09	69672124
1819	CFB7647	GBS SNP	A/G	A09	69686409
1820	BNL4028	SSR	-	A09	69801943	Chr.09	100.21
1821	CFB7648	GBS SNP	G/C	A09	70007603
1822	CFB7649	GBS SNP	C/T	A09	70007620
1823	CFB7650	GBS SNP	G/A	A09	70426406
1824	CFB7651	GBS SNP	C/G	A09	70426427
1825	CFB7652	GBS SNP	G/C	A09	70426711
1826	CFB7653	GBS SNP	G/A	A09	70426736
1827	SHIN-0050	SSR	-	A09	70651432	Chr.09	106.942
1828	CFB7654	GBS SNP	G/A	A09	70861435
1829	CFB7655	GBS SNP	C/T	A09	70919306
1830	CFB7656	GBS SNP	G/C	A09	70919320
1831	CFB7657	GBS SNP	T/C	A09	71137667
1832	CFB7658	GBS SNP	C/G	A09	71610177
1833	CFB7659	GBS SNP	T/A	A09	71611469
1834	CFB7660	GBS SNP	G/A	A09	71611483
1835	CFB7661	GBS SNP	G/C	A09	71659530
1836	CFB7662	GBS SNP	C/T	A09	72336892
1837	CFB7663	GBS SNP	G/C	A09	72336897
1838	CFB7664	GBS SNP	G/T	A09	72336904
1839	CFB7665	GBS SNP	A/C	A09	72472512
1840	CFB7666	GBS SNP	G/C	A09	72472514
1841	CFB7667	GBS SNP	G/A	A09	72555420
1842	MUSS298	SSR	-	A09	72585591	Chr.09	118.63
1843	CFB7668	GBS SNP	G/A	A09	72605222
1844	CFB7669	GBS SNP	T/C	A09	72605278
1845	CFB7670	GBS SNP	T/A	A09	73153233
1846	CFB7671	GBS SNP	G/A	A09	73164179
1847	CFB7672	GBS SNP	G/T	A09	73256219
1848	CFB7673	GBS SNP	C/A	A09	73654063
1849	DPL0530	SSR	-	A09	73694811	Chr.23	142.06
1850	CFB7674	GBS SNP	A/G	A09	74007113
1851	NAU2354	SSR	-	A09	74019837	Chr.09	122.4
1852	SHIN-1542	SSR	-	A09	74020446	Chr.09	122.459
1853	CFB7675	GBS SNP	C/G	A09	74209023
1854	CFB7676	GBS SNP	T/C	A09	74397815
1855	CFB7677	GBS SNP	T/C	A09	74721060
1856	CFB7678	GBS SNP	C/T	A09	74721074
1857	CFB7679	GBS SNP	G/A	A09	74987374
1858	CFB7680	GBS SNP	T/A	A10	162400
1859	CFB7681	GBS SNP	C/T	A10	309741
1860	CFB7682	GBS SNP	G/T	A10	487787
1861	CFB7683	GBS SNP	T/C	A10	558251
1862	CFB7684	GBS SNP	T/C	A10	594919
1863	CFB7685	GBS SNP	A/T	A10	836594
1864	CFB7686	GBS SNP	A/C	A10	926731
1865	CFB7687	GBS SNP	C/T	A10	947626
1866	CFB7688	GBS SNP	T/C	A10	947629
1867	CFB7689	GBS SNP	T/C	A10	947630
1868	CFB7690	GBS SNP	G/T	A10	1050764
1869	CFB7691	GBS SNP	T/C	A10	1112819
1870	CFB7692	GBS SNP	A/G	A10	1114928
1871	CFB7693	GBS SNP	A/G	A10	1115256
1872	CFB7694	GBS SNP	A/C	A10	1161383
1873	CFB7695	GBS SNP	T/C	A10	1161386
1874	CFB7696	GBS SNP	A/C	A10	1172068
1875	CFB7697	GBS SNP	T/C	A10	1187341
1876	CFB7698	GBS SNP	G/T	A10	1287675
1877	CFB7699	GBS SNP	G/A	A10	1739003
1878	CGR5565	SSR	-	A10	1901126	Chr.10	174.715
1879	CFB7700	GBS SNP	C/A	A10	1902591
1880	CFB7701	GBS SNP	A/T	A10	1914287
1881	CFB7702	GBS SNP	A/G	A10	2091311
1882	CFB7703	GBS SNP	G/A	A10	2091328
1883	CFB7704	GBS SNP	G/A	A10	2091349
1884	CFB7705	GBS SNP	T/G	A10	2277853
1885	CFB7706	GBS SNP	C/T	A10	2277868
1886	CFB7707	GBS SNP	C/G	A10	2277882
1887	CFB7708	GBS SNP	C/G	A10	2297245
1888	CFB7709	GBS SNP	G/A	A10	2300380
1889	CFB7710	GBS SNP	G/C	A10	2379744
1890	CFB7711	GBS SNP	G/T	A10	2379751
1891	CFB7712	GBS SNP	A/C	A10	2379883
1892	CFB7713	GBS SNP	T/C	A10	2907215
1893	CFB7714	GBS SNP	T/C	A10	2921676
1894	CFB7715	GBS SNP	A/T	A10	3039367
1895	CFB7716	GBS SNP	C/A	A10	3039381
1896	CFB7717	GBS SNP	T/G	A10	3091983
1897	CFB7718	GBS SNP	A/T	A10	3092020
1898	DPL0297	SSR	-	A10	3158744	Chr.05	109.574
1899	CFB7719	GBS SNP	G/A	A10	3612339
1900	CFB7720	GBS SNP	C/T	A10	3612342
1901	CFB7721	GBS SNP	C/T	A10	3899480
1902	CFB7722	GBS SNP	A/G	A10	4061836
1903	CFB7723	GBS SNP	C/G	A10	4404090
1904	CFB7724	GBS SNP	A/G	A10	4435293
1905	CFB7725	GBS SNP	A/T	A10	4435317
1906	CFB7726	GBS SNP	G/C	A10	4691910
1907	CFB7727	GBS SNP	A/T	A10	4803701
1908	CFB7728	GBS SNP	C/A	A10	4803745
1909	CFB7729	GBS SNP	A/C	A10	4803753
1910	CFB7730	GBS SNP	T/G	A10	4803760
1911	CFB7731	GBS SNP	C/G	A10	6261207
1912	CFB7732	GBS SNP	T/C	A10	6291142
1913	CFB7733	GBS SNP	T/G	A10	6291166
1914	CFB7734	GBS SNP	C/T	A10	6291180
1915	CFB7735	GBS SNP	G/A	A10	6296983
1916	CFB7736	GBS SNP	G/A	A10	6904896
1917	CFB7737	GBS SNP	G/T	A10	7358523
1918	CFB7738	GBS SNP	A/C	A10	9740532
1919	CFB7739	GBS SNP	C/T	A10	9743084
1920	CFB7740	GBS SNP	G/A	A10	10140928
1921	CFB7741	GBS SNP	C/T	A10	10141250
1922	CFB7742	GBS SNP	C/T	A10	10437200
1923	CFB7743	GBS SNP	G/T	A10	12057645
1924	CFB7744	GBS SNP	G/T	A10	12888279
1925	CFB7745	GBS SNP	A/G	A10	14216577
1926	CFB7746	GBS SNP	T/C	A10	15961330
1927	CFB7747	GBS SNP	T/C	A10	17635758
1928	CFB7748	GBS SNP	C/T	A10	17654212
1929	CFB7749	GBS SNP	T/C	A10	17654239
1930	CFB7750	GBS SNP	G/A	A10	17932094
1931	CFB7751	GBS SNP	G/A	A10	17932096
1932	CFB7752	GBS SNP	T/C	A10	17932102
1933	CFB7753	GBS SNP	A/G	A10	17932103
1934	CFB7754	GBS SNP	C/G	A10	17932137
1935	CFB7755	GBS SNP	G/T	A10	19342430
1936	CFB7756	GBS SNP	T/C	A10	19342431
1937	CFB7757	GBS SNP	C/A	A10	19342433
1938	CFB7758	GBS SNP	G/A	A10	20033160
1939	CFB7759	GBS SNP	G/A	A10	20434355
1940	CFB7760	GBS SNP	C/T	A10	20434395
1941	CFB7761	GBS SNP	A/T	A10	20480590
1942	CFB7762	GBS SNP	T/G	A10	20480607
1943	CFB7763	GBS SNP	A/T	A10	21590821
1944	CFB7764	GBS SNP	A/T	A10	22053238
1945	CFB7765	GBS SNP	A/T	A10	22053313
1946	CFB7766	GBS SNP	T/G	A10	22053342
1947	CFB7767	GBS SNP	G/A	A10	22339726
1948	CFB7768	GBS SNP	G/A	A10	24396070
1949	CFB7769	GBS SNP	A/G	A10	25887056
1950	CFB7770	GBS SNP	T/C	A10	25887057
1951	CFB7771	GBS SNP	T/C	A10	25887064
1952	CFB7772	GBS SNP	G/A	A10	25887068
1953	CFB7773	GBS SNP	G/A	A10	25887077
1954	CFB7774	GBS SNP	G/A	A10	31680587
1955	CFB7775	GBS SNP	G/T	A10	36117364
1956	CFB7776	GBS SNP	A/C	A10	36156181
1957	CFB7777	GBS SNP	A/G	A10	36156185
1958	CFB7778	GBS SNP	T/A	A10	36156207
1959	CFB7779	GBS SNP	G/A	A10	36156208
1960	CFB7780	GBS SNP	G/A	A10	38192409
1961	CFB7781	GBS SNP	T/C	A10	39294769
1962	CFB7782	GBS SNP	G/C	A10	39294787
1963	CFB7783	GBS SNP	A/G	A10	41360632
1964	CFB7784	GBS SNP	A/T	A10	42187058
1965	CFB7785	GBS SNP	G/C	A10	44816693
1966	CFB7786	GBS SNP	G/T	A10	50400537
1967	CFB7787	GBS SNP	T/C	A10	50403235
1968	CFB7788	GBS SNP	T/G	A10	50403266
1969	CFB7789	GBS SNP	A/G	A10	50403274
1970	CFB7790	GBS SNP	G/T	A10	56464401
1971	CFB7791	GBS SNP	T/A	A10	58368170
1972	CFB7792	GBS SNP	T/C	A10	59241927
1973	CFB7793	GBS SNP	A/G	A10	59242312
1974	BNL3895	SSR	-	A10	62739012	Chr.10	89.51
1975	CFB7794	GBS SNP	C/A	A10	63810683
1976	CFB7795	GBS SNP	C/T	A10	63838798
1977	CFB7796	GBS SNP	G/T	A10	65669506
1978	CFB7797	GBS SNP	A/G	A10	65690583
1979	CFB7798	GBS SNP	C/G	A10	66750605
1980	CFB7799	GBS SNP	A/T	A10	66750606
1981	CFB7800	GBS SNP	A/C	A10	66750606
1982	CFB7801	GBS SNP	T/C	A10	66750607
1983	CFB7802	GBS SNP	T/C	A10	66750609
1984	CFB7803	GBS SNP	C/A	A10	67300513
1985	CFB7804	GBS SNP	T/C	A10	67300514
1986	CFB7805	GBS SNP	A/G	A10	67300515
1987	CFB7806	GBS SNP	A/G	A10	67300516
1988	CFB7807	GBS SNP	T/C	A10	67391315
1989	CFB7808	GBS SNP	G/T	A10	67391315
1990	CFB7809	GBS SNP	T/G	A10	70065306
1991	CFB7810	GBS SNP	C/G	A10	70400995
1992	CFB7811	GBS SNP	C/A	A10	71319030
1993	CFB7812	GBS SNP	T/C	A10	71319031
1994	SHIN-1310	SSR	-	A10	75462611	Chr.06	87.2997
1995	CFB7813	GBS SNP	C/A	A10	76275451
1996	CFB7814	GBS SNP	T/G	A10	76275455
1997	CFB7815	GBS SNP	G/C	A10	76275476
1998	CFB7816	GBS SNP	T/C	A10	77247273
[truncated: 4,265 more rows]

## Sheet: Sheet2
34	CGR5875	SSR	-	A01	2263570
115	TMB1931	SSR	-	A01	55363636
172	DPL1514	SSR	-	A01	93812062
227	BNL3545	SSR	-	A02	927093
311	DC40319	SSR	-	A02	41271134
374	TMB1497	SSR	-	A02	82577319
384	HAU3233	SSR	-	A02	83053088
398	HAU1413	SSR	-	A03	2643780
417	SHIN-1261	SSR	-	A03	5599985
421	CGR6528	SSR	-	A03	5865484
446	CGR5818	SSR	-	A03	28503737
467	CGR6383	SSR	-	A03	49705862
476	TMB0682	SSR	-	A03	60639721
482	DPL0170	SSR	-	A03	74227146
484	MUSS172	SSR	-	A03	75568693
499	BNL4034	SSR	-	A03	84638735
671	BNL2572	SSR	-	A04	60584518
686	TMB1418	SSR	-	A05	1289672
698	DPL0063	SSR	-	A05	1934937
821	MGHES-021	SSR	-	A05	12471766
845	SHIN-1552	SSR	-	A05	13318618
846	DC40122	SSR	-	A05	13667807
851	HAU2570	SSR	-	A05	13830848
852	CGR5732	SSR	-	A05	13830883
860	CGR6172	SSR	-	A05	14941489
894	HAU0432	SSR	-	A05	20109327
975	HAU0006	SSR	-	A05	43592402
982	DPL0622	SSR	-	A05	47917489
1011	BNL3241	SSR	-	A05	76574675
1042	CIR253	SSR	-	A05	86772725
1098	NAU2713	SSR	-	A06	79293
1105	DPL1362	SSR	-	A06	791820
1120	DPL0238	SSR	-	A06	3866974
1125	TMB0338	SSR	-	A06	5182874
1128	DPL0101	SSR	-	A06	5834385
1142	DPL0387	SSR	-	A06	14951354
1188	MUSS275	SSR	-	A06	47495244
1221	MUSS122	SSR	-	A06	93195954
1229	SHIN-1497	SSR	-	A06	96117562
1278	SHIN-0438	SSR	-	A07	1916722
1358	TMB1618	SSR	-	A07	26311152
1395	BNL1694	SSR	-	A07	38823109
1397	DPL0013	SSR	-	A07	42904374
1415	SHIN-1138	SSR	-	A07	68260333
1421	CGR6764	SSR	-	A07	69360032
1424	DPL0852	SSR	-	A07	71015749
1428	DPL0757	SSR	-	A07	71588662
1431	C2-0114	SSR	-	A07	72331925
1440	HAU1399	SSR	-	A07	73340951
1460	DPL0119	SSR	-	A07	76767897
1465	DPL0603	SSR	-	A07	76932034
1495	CIR413	SSR	-	A08	4039809
1594	C2-0038	SSR	-	A08	88339274
1600	TMB0834	SSR	-	A08	89381731
1619	COT065	SSR	-	A08	95484670
1625	SHIN-0272	SSR	-	A08	97454314
1641	HAU3369	SSR	-	A08	99289023
1657	DPL0353	SSR	-	A08	102874941
1797	MUSB0391	SSR	-	A09	67340098
1820	BNL4028	SSR	-	A09	69801943
1827	SHIN-0050	SSR	-	A09	70651432
1842	MUSS298	SSR	-	A09	72585591
1849	DPL0530	SSR	-	A09	73694811
1851	NAU2354	SSR	-	A09	74019837
1852	SHIN-1542	SSR	-	A09	74020446
1878	CGR5565	SSR	-	A10	1901126
1898	DPL0297	SSR	-	A10	3158744
1974	BNL3895	SSR	-	A10	62739012
1994	SHIN-1310	SSR	-	A10	75462611
2029	BNL2960	SSR	-	A10	91231768
2066	CGR5349	SSR	-	A10	98386586
2074	DC20027	SSR	-	A10	99894680
2076	CGR5040	SSR	-	A10	100224599
2081	NAU2257	SSR	-	A11	229207
2082	DPL0570	SSR	-	A11	295077
2085	DPL0715	SSR	-	A11	383923
2176	CGR6218	SSR	-	A11	15981496
2177	GH329	SSR	-	A11	15981888
2192	HAU2026	SSR	-	A11	20791062
2199	CGR6457	SSR	-	A11	23782383
2252	DPL0270	SSR	-	A11	81825117
2290	NAU2152	SSR	-	A11	88794811
2358	SHIN-1490	SSR	-	A12	4654864
2378	BNL1605	SSR	-	A12	10670550
2379	SHIN-1496	SSR	-	A12	10724445
2390	HAU1081	SSR	-	A12	14323837
2391	DPL0480	SSR	-	A12	14359306
2423	BNL3835	SSR	-	A12	58370483
2427	DPL1293	SSR	-	A12	58493115
2455	DPL0644	SSR	-	A12	66210831
2474	DPL0565	SSR	-	A12	70552280
2478	DPL0379	SSR	-	A12	70910163
2490	DPL1575	SSR	-	A12	73118935
2572	DC40434	SSR	-	A12	86648640
2584	CGR6812	SSR	-	A13	147586
2604	DPL0894	SSR	-	A13	4643179
2615	BNL1495	SSR	-	A13	5663835
2616	BNL1421	SSR	-	A13	5663921
2775	TMB0312	SSR	-	A13	69835961
2843	DPL0090	SSR	-	D01	343197
2955	TMB0375	SSR	-	D01	28143551
2956	COT004	SSR	-	D01	28984284
2979	CIR195	SSR	-	D01	35471465
3008	MUSB1267	SSR	-	D01	41686306
3045	TMB1660	SSR	-	D01	54571202
3051	DPL0182	SSR	-	D01	55471409
3062	DC30210	SSR	-	D01	56108786
3068	CGR6444	SSR	-	D01	56811312
3080	HAU2469	SSR	-	D01	59322384
3147	BNL3644	SSR	-	D02	1485298
3199	SHIN-0582	SSR	-	D02	6101613
3226	CGR5473	SSR	-	D02	21205058
3227	SHIN-0897	SSR	-	D02	21205211
3249	DPL1122	SSR	-	D02	33679356
3284	NAU1190	SSR	-	D02	50485507
3287	DPL1016	SSR	-	D02	51270399
3292	GH471	SSR	-	D02	54894211
3302	CGR5871	SSR	-	D02	56610741
3323	NAU2173	SSR	-	D02	61344568
3349	GH529	SSR	-	D02	65048622
3350	HAU0866	SSR	-	D02	65282454
3359	SHIN-1400	SSR	-	D02	65775593
3369	CIR292	SSR	-	D02	66474780
3370	TMB0135	SSR	-	D02	66475290
3377	TMB0836	SSR	-	D02	67135551
3522	CGR6185	SSR	-	D03	39024631
3530	BNL1606	SSR	-	D03	41488231
3531	DPL0045	SSR	-	D03	41488304
3589	CIR328	SSR	-	D04	561586
3647	NAU5046	SSR	-	D04	14025907
3718	SHIN-1066	SSR	-	D04	46743482
3727	CIR091	SSR	-	D04	47893961
3728	MUSS145	SSR	-	D04	47894217
3729	NAU2477	SSR	-	D04	47894246
3730	NAU2291	SSR	-	D04	47894646
3731	NAU2162	SSR	-	D04	47894675
3777	TMB1296	SSR	-	D05	2574177
3784	SHIN-0075	SSR	-	D05	3063860
3785	NAU2217	SSR	-	D05	3064053
3862	BNL3029	SSR	-	D05	12117438
3867	COT089	SSR	-	D05	13339670
3868	TMB0189	SSR	-	D05	13339790
3869	CIR219	SSR	-	D05	13339871
3871	NAU1187	SSR	-	D05	13668830
3927	HAU1071	SSR	-	D05	19762580
3928	SHIN-1514	SSR	-	D05	19873709
3929	BNL3875	SSR	-	D05	19873973
4032	COT010	SSR	-	D05	37367998
4045	DC40242	SSR	-	D05	39052285
4059	DPL0163	SSR	-	D05	43609837
4084	CGR5900	SSR	-	D05	48250463
4097	DPL0137	SSR	-	D05	50893277
4108	BNL1671	SSR	-	D05	52346543
4112	GH447	SSR	-	D05	52441700
4260	SHIN-0885	SSR	-	D06	9049933
4264	DPL0124	SSR	-	D06	10589411
4307	TMB0436	SSR	-	D06	35529582
4316	DPL1384	SSR	-	D06	37855761
4358	CIR268	SSR	-	D06	56469552
4362	NAU2684	SSR	-	D06	57746291
4363	SHIN-0706	SSR	-	D06	57746563
4399	CM0160	SSR	-	D06	64070819
4533	DPL1113	SSR	-	D07	25659898
4569	DPL0897	SSR	-	D07	40917280
4614	DC40054	SSR	-	D07	52190003
4654	CGR6455	SSR	-	D08	3007018
4782	CIR270	SSR	-	D08	35860430
4815	GH222	SSR	-	D08	47346353
4820	CGR6902	SSR	-	D08	48252927
4843	BNL1521	SSR	-	D08	54328136
4854	SHIN-0384	SSR	-	D08	57987764
4940	CGR6170	SSR	-	D09	5840455
5017	DPL1052	SSR	-	D09	34536554
5025	DPL0028	SSR	-	D09	35812156
5036	DC40407	SSR	-	D09	37180558
5089	BNL1030	SSR	-	D09	43992085
5092	JESPR290	SSR	-	D09	44424279
5094	DPL0044	SSR	-	D09	45238737
5254	BNL3948	SSR	-	D10	21363805
5313	BNL3071	SSR	-	D10	50642526
5338	DPL0442	SSR	-	D10	56558764
5343	JESPR190	SSR	-	D10	60138687
5353	CGR6555	SSR	-	D10	61076759
5382	DPL1931	SSR	-	D11	248167
5383	CGR5113	SSR	-	D11	336161
5384	CGR5906	SSR	-	D11	383981
5463	DPL0050	SSR	-	D11	10169280
5493	CGR5944	SSR	-	D11	15684509
5505	DPL0412	SSR	-	D11	17991040
5579	JESPR238	SSR	-	D11	52513515
5593	DPL1358	SSR	-	D11	56527602
5630	SHIN-0966	SSR	-	D11	61712633
5631	NAU3390	SSR	-	D11	61712786
5650	DPL0376	SSR	-	D11	65589730
5719	CIR167	SSR	-	D12	6433343
5729	BNL2621	SSR	-	D12	7249870
5741	CGR5830	SSR	-	D12	10986124
5742	CGR5368	SSR	-	D12	10986792
5757	BNL0840	SSR	-	D12	15037152
5761	MUSB0846	SSR	-	D12	20174365
5789	DPL0183	SSR	-	D12	28286726
5830	HAU1738	SSR	-	D12	40172760
5854	CGR6880	SSR	-	D12	43663385
5855	CGR6012	SSR	-	D12	43663423
5906	DPL0070	SSR	-	D12	49314212
5917	NAU2170	SSR	-	D12	51211783
5945	SHIN-1174	SSR	-	D12	55994411
5955	DPL0503	SSR	-	D12	57646209
5966	TMB1638	SSR	-	D13	245695
5967	DPL1226	SSR	-	D13	246124
6015	DPL0249	SSR	-	D13	5361908
6105	CIR012	SSR	-	D13	37789135
6106	BNL3473	SSR	-	D13	38156199
6117	TMB1208	SSR	-	D13	42979455
6131	DPL0807	SSR	-	D13	47444192
6146	BNL0569	SSR	-	D13	49649502
6177	CIR099	SSR	-	D13	52923051
6178	SHIN-0497	SSR	-	D13	52923203
6217	SHIN-1289	SSR	-	D13	56638739
6234	CIR216	SSR	-	D13	58845127
6236	MUSB1135	SSR	-	D13	59192409
	BNL0569	Chr.13	83.21
	BNL1030	Chr.09	96.68
	BNL1605	Chr.26	41.8536
	BNL1694	Chr.16	52.43
	BNL2621	Chr.12	37.81
	BNL3029	Chr.19	131.67
	BNL3071	Chr.10	70.31
	BNL3545	Chr.14	122.69
	BNL3835	Chr.04	43.58
	BNL3948	Chr.09	42.15
	CGR5113	Chr.11	13.8748
	CGR5349	Chr.20	38.3
	CGR5368	Chr.12	45.1623
	CGR5565	Chr.20	145.139
	CGR5830	Chr.12	45.1623
	CGR6383	Chr.14	76.792
	CGR6455	Chr.08	169.2
	CGR6457	Chr.21	114.805
	CGR6764	Chr.05	66.1322
	CGR6764	Chr.08	39.6849
	CGR6764	Chr.12	45.2872
	CIR012	Chr.13	66.12
	CIR167	Chr.12	44.52
	CIR253	Chr.22	20.21
	CIR270	Chr.07	70.1
	CIR270	Chr.15	77.12
	CIR413	Chr.19	65.35
	CIR413	Chr.25	86.65
	CM0160	Chr.13	89.49
	CM0160	Chr.20	82.8
	CM0160	Chr.21	127.02
	COT010	Chr.05	55.7901
	COT089	Chr.05	109.691
	DC40407	Chr.09	53.8027
	DC40434	Chr.26	138.799
	DPL0013	Chr.16	61.39
	DPL0044	Chr.09	103.169
	DPL0070	Chr.12	70.1336
	DPL0090	Chr.15	143.606
	DPL0124	Chr.06	107.083
	DPL0137	Chr.04	45.9501
	DPL0249	Chr.13	49.79
	DPL0297	Chr.19	130.383
	DPL0379	Chr.26	84.6227
	DPL0412	Chr.11	105.539
	DPL0503	Chr.12	106.413
	DPL0565	Chr.14	56.8103
	DPL0565	Chr.26	84.1184
	DPL0644	Chr.01	56.5701
	DPL0646	Chr.08	74.9
	DPL0894	Chr.18	35.0292
	DPL1016	Chr.21	139.324
	DPL1016	Chr.10	56.0329
	DPL1016	Chr.11	115.193
	DPL1016	Chr.23	123.561
	DPL1052	Chr.09	65.9677
	DPL1113	Chr.07	67.2268
	DPL1122	Chr.16	45.2256
	DPL1358	Chr.11	162.382
	HAU0006	Chr.19	65.56
	HAU1071	Chr.05	104.2
	HAU1071	Chr.22	88.33
	HAU1081	Chr.26	20.47
	HAU1399	Chr.16	17.6
	HAU2570	Chr.19	130.76
	MGHES-021	Chr.19	131.45
	MUSB1135	Chr.13	122.93
	MUSS145	Chr.04	73.09
	MUSS275	Chr.25	74.28
	MUSS298	Chr.23	134.73
	NAU2152	Chr.16	106.715
	NAU2152	Chr.17	87.5682
	NAU2152	Chr.21	147.3
	NAU2162	Chr.04	74.29
	NAU2170	Chr.12	75.61
	NAU2217	Chr.05	121.61
	NAU2291	Chr.04	74.29
	NAU2477	Chr.04	74.485
	NAU2713	Chr.25	141.76
	SHIN-0050	Chr.23	85.2859
	SHIN-0075	Chr.05	120.251
	SHIN-0966	Chr.11	184.667
	SHIN-1310	Chr.03	79.9438
	SHIN-1310	Chr.25	74.2775
	SHIN-1497	Chr.25	62.3439
	TMB0189	Chr.05	109.68
	TMB0436	Chr.06	87.67
	TMB0834	Chr.18	72.36
	TMB0836	Chr.03	23.61
	TMB1418	Chr.19	185.54
