# Supplementary material for: A MAGIC population-based genome-wide association study reveals functional association of GhRBB1_A07 gene with superior fiber quality in cotton
Source: BMC Genomics. 2016 Nov 9;17:903. doi: 10.1186/s12864-016-3249-2 (PMC5103610; doi:10.1186/s12864-016-3249-2)
Supplement: Additional file 12: — Title: Significant associations between markers and fiber quality traits. Description of data: This table contains the information of significant QTL at p ≤ 0.01 associated with six fiber quality traits detected from GWAS analysis following MLM. The first column have QTL name for the respective fiber traits (first letter ‘q’ for QTL then trait name and finally chromosome number). The second column contains marker name followed by chromosome number, physical location (bp), p vale, minor allele frequency (MAF), R2 of model without SNP, R2 of model with SNP, and estimated allelic effect. (XLSX 38 kb) [file 12864_2016_3249_MOESM12_ESM.xlsx]

## Sheet: Sheet1
Additional file 12. Significant associations between markers and fiber quality traits
QTL	Marker	Trait	Chromosome	Position	P.value	maf	Rsquare.of.Model.without.SNP	Rsquare.of.Model.with.SNP	Allelic Effect Estimate
qSTR-cA01	CFB5917	STR	1	2162207	0.00296145	0.375	0.105589	0.12028	-0.337019
	CFB5918	STR	1	2163605	0.00407753	0.364051	0.105589	0.119305	-0.332854
	CFB5919	STR	1	2176081	0.00747698	0.370438	0.105589	0.117473	0.305578
	CFB5921	STR	1	2233023	0.00036375	0.495438	0.105589	0.126809	-0.355314
qSFC-cA02, qUI-cA02	CFB6113	SFC	2	1114429	0.00180682	0.394161	0.0427065	0.0600534	-0.111855
	CFB6113	UI	2	1114429	0.00454744	0.394161	0.044848	0.0591292	0.141614
	CFB6114	SFC	2	1253695	0.00237204	0.383212	0.0427065	0.0591561	-0.108908
	CFB6114	UI	2	1253695	0.00283378	0.383212	0.044848	0.0606679	0.149565
	CFB6144	SFC	2	7002065	0.00172256	0.217153	0.0427065	0.0602113	-0.129008
	CFB6144	UI	2	7002065	0.00591686	0.217153	0.044848	0.0582795	0.155814
	CFB6148	SFC	2	7266564	0.000922117	0.228102	0.0427065	0.0622882	-0.138528
	CFB6148	UI	2	7266564	0.00422005	0.228102	0.044848	0.0593713	0.165037
qUI-cA04	CFB6467	UI	4	6514056	0.0074614	0.369526	0.044848	0.0575351	0.187168
	CFB6468	UI	4	6514058	0.0074614	0.369526	0.044848	0.0575351	0.187168
qELO-cA05, qUI-cA05-1	CFB6567	ELO	5	1946169	0.00611601	0.0720803	0.241077	0.251664	-0.180808
	CFB6604	UI	5	5155483	0.00204525	0.412409	0.044848	0.061737	0.153682
	CFB6622	UI	5	6021372	0.00101168	0.45073	0.044848	0.0640648	-0.157622
	CFB6626	ELO	5	7128407	0.00166802	0.115876	0.241077	0.25503	0.223548
qSFC-cA05, qSTR-cA05, qUI-cA05-2	MGHES-021	UI	5	12471766	0.00932417	0.487226	0.044848	0.056824	-0.126883
	CFB6724	SFC	5	15203764	0.00472622	0.388686	0.0427065	0.0569038	-0.173298
	CFB6724	STR	5	15203764	0.00499708	0.388686	0.105589	0.118687	0.438261
	CFB6724	UI	5	15203764	0.00481503	0.388686	0.044848	0.0589442	0.241357
	CFB6725	SFC	5	15203765	0.00491642	0.393248	0.0427065	0.0567759	-0.174709
	CFB6725	STR	5	15203765	0.00757343	0.393248	0.105589	0.117435	0.423199
	CFB6725	UI	5	15203765	0.00639661	0.393248	0.044848	0.0580288	0.235533
qMIC-cA05	CFB6769	MIC	5	22004657	0.00395343	0.49635	0.0870866	0.10118	-0.0578873
	CFB6774	MIC	5	22153757	0.00833078	0.489051	0.0870866	0.0988847	0.0523789
qMIC-cA06, qSFC-cA06	MUSS122	SFC	6	93195954	0.00308136	0.254562	0.0427065	0.0582977	-0.112387
	CFB7075	MIC	6	95647355	0.00988538	0.436131	0.0870866	0.0983637	-0.0669724
	CFB7076	MIC	6	95647392	0.00988538	0.436131	0.0870866	0.0983637	-0.0669724
	CFB7106	SFC	6	101205402	0.00176651	0.469891	0.0427065	0.060128	-0.107772
	CFB7107	SFC	6	101217553	0.00354509	0.466241	0.0427065	0.0578395	0.100943
qUI-cA07	CFB7179	UI	7	14939279	0.00907308	0.479015	0.044848	0.0569109	0.173701
	CFB7180	UI	7	14939326	0.00907308	0.479015	0.044848	0.0569109	0.173701
qMIC-cA07, qSFC-cA07, qSTR-cA07, qUHM-cA07, qUI-cA07	SHIN-1138b	SFC	7	68260333	0.000705279	0.192518	0.0427065	0.0631851	-0.0115993
	SHIN-1138b	STR	7	68260333	0.000185428	0.192518	0.105589	0.128946	0.178667
	SHIN-1138b	UI	7	68260333	4.85295e-05	0.192518	0.044848	0.0743544	-0.00981009
	CGR6764	SFC	7	69360032	0.00290588	0.491788	0.0427065	0.0584898	-0.105257
	CGR6764	STR	7	69360032	0.00389549	0.491788	0.105589	0.119443	0.274471
	CGR6764	UI	7	69360032	0.000424999	0.491788	0.044848	0.0669661	0.176089
	CFB7265	SFC	7	70370764	6.22326e-05	0.117701	0.0427065	0.0714407	-0.265593
	CFB7265	STR	7	70370764	2.41147e-07	0.117701	0.105589	0.1507	0.896918
	CFB7265	UI	7	70370764	2.31369e-05	0.117701	0.044848	0.0769119	0.384439
	DPL0852	SFC	7	71015749	0.000203278	0.179745	0.0427065	0.0673878	-0.175198
	DPL0852	STR	7	71015749	8.34074e-08	0.179745	0.105589	0.154266	0.689283
	DPL0852	UHM	7	71015749	0.00277262	0.179745	0.111239	0.126026	0.0108223
	DPL0852	UI	7	71015749	4.66135e-06	0.179745	0.044848	0.082496	0.308886
	CFB7266	SFC	7	71506333	0.000545269	0.229927	0.0427065	0.064049	0.165176
	CFB7266	STR	7	71506333	4.17135e-08	0.229927	0.105589	0.156605	-0.700577
	CFB7266	UHM	7	71506333	0.00805477	0.229927	0.111239	0.122817	-0.00945298
	CFB7266	UI	7	71506333	0.000256659	0.229927	0.044848	0.068668	-0.244437
	CFB7267	STR	7	71510617	1.9003e-05	0.183394	0.105589	0.136278	0.572291
	CFB7267	UI	7	71510617	0.00182193	0.183394	0.044848	0.0621175	0.215084
	CFB7268	STR	7	71510635	2.77103e-05	0.185219	0.105589	0.135053	-0.559199
	CFB7268	UI	7	71510635	0.00208566	0.185219	0.044848	0.0616726	-0.212119
	DPL0757	SFC	7	71588662	0.00029712	0.166971	0.0427065	0.0660989	-0.177293
	DPL0757	STR	7	71588662	1.7265e-07	0.166971	0.105589	0.15182	0.698422
	DPL0757	UHM	7	71588662	0.00582357	0.166971	0.111239	0.123785	0.0103248
	DPL0757	UI	7	71588662	1.36309e-05	0.166971	0.044848	0.0787484	0.303536
	CFB7269	SFC	7	72135309	0.000372824	0.188869	0.0427065	0.0653308	0.173317
	CFB7269	STR	7	72135309	1.45155e-06	0.188869	0.105589	0.144721	-0.618843
	CFB7269	UHM	7	72135309	0.00455047	0.188869	0.111239	0.124526	-0.0104359
	CFB7269	UI	7	72135309	0.000153865	0.188869	0.044848	0.0704046	-0.260855
	CFB7270	MIC	7	72331700	0.00938587	0.458942	0.0870866	0.0985214	0.0664552
	C2-0114	SFC	7	72331925	2.3165e-06	0.137774	0.0427065	0.0829281	-0.240163
	C2-0114	STR	7	72331925	1.07094e-10	0.137774	0.105589	0.177091	0.867815
	C2-0114	UHM	7	72331925	0.000602348	0.137774	0.111239	0.130731	0.0130997
	C2-0114	UI	7	72331925	2.00853e-08	0.137774	0.044848	0.101928	0.40412
	CFB7271	MIC	7	72856692	0.00520492	0.127737	0.0870866	0.100329	-0.0800037
	CFB7271	STR	7	72856692	1.98171e-05	0.127737	0.105589	0.136142	0.625442
	CFB7271	UHM	7	72856692	0.000563395	0.127737	0.111239	0.130939	0.014195
	CFB7271	UI	7	72856692	0.000936888	0.127737	0.044848	0.0643203	0.257249
	CFB7300	SFC	7	76885949	0.0099652	0.104927	0.0427065	0.0545052	-0.150045
qMIC-cA07, qUHM-cA07	SHIN-0272	MIC	8	97454314	0.00122349	0.427007	0.0870866	0.104863	-0.0579863
	SHIN-0272	UHM	8	97454314	0.00324437	0.427007	0.111239	0.125549	0.00760461
	CFB7457	MIC	8	97454830	0.00291172	0.455292	0.0870866	0.102133	-0.056161
	CFB7457	UHM	8	97454830	0.000741602	0.455292	0.111239	0.130083	0.00915917
	CFB7476	UHM	8	100563525	0.00474491	0.113139	0.111239	0.1244	-0.0106249
qMIC-cA09	CFB7550	MIC	9	48279611	0.00247572	0.29927	0.0870866	0.102641	-0.0143881
	CFB7604	MIC	9	65488279	0.00981065	0.237226	0.0870866	0.0983868	0.0742865
	CFB7655	MIC	9	70919306	0.00909344	0.49635	0.0870866	0.0986177	0.128053
	CFB7672	MIC	9	73256219	5.52997e-05	0.210766	0.0870866	0.114879	-0.0886677
qUI-cA10	CFB7798	UI	10	66750605	0.00786564	0.118613	0.044848	0.0573664	0.253895
	CFB7799	UI	10	66750606	0.00625905	0.129562	0.044848	0.0580987	0.253692
qUHM-cA10-1	CFB7805	UHM	10	67300515	0.00646848	0.269161	0.111239	0.123471	-0.0117148
	CFB7806	UHM	10	67300516	0.00949206	0.314781	0.111239	0.12233	-0.0114659
	CFB7811	UHM	10	71319030	0.0030462	0.140511	0.111239	0.12574	-0.0117367
	CFB7812	UHM	10	71319031	0.0030462	0.140511	0.111239	0.12574	-0.0117367
qSTR-cA10, qUHM-cA10-2	CFB7879	UHM	10	98087349	0.00545099	0.464416	0.111239	0.123983	0.00739993
	CFB7881	STR	10	98117418	0.00992678	0.474453	0.105589	0.116626	0.248612
	CFB7881	UHM	10	98117418	0.00211131	0.474453	0.111239	0.126857	0.00813971
	CGR5040	STR	10	100224599	0.00587713	0.469891	0.105589	0.118197	-0.257844
qUHM-cA11	CFB7905	UHM	11	1534728	0.00113575	0.441606	0.111239	0.128763	-0.0110957
	CFB7906	UHM	11	1534777	0.00113575	0.441606	0.111239	0.128763	0.0110957
qELO-cA11	CFB7912	ELO	11	1913289	0.00646714	0.446168	0.241077	0.251522	-0.209314
	CFB7923	ELO	11	3196270	0.00797734	0.483577	0.241077	0.250988	-0.136306
qSTR-cA11	CFB8043	STR	11	66669837	0.00922867	0.339416	0.105589	0.116844	-0.326084
	CFB8044	STR	11	66669846	0.00922867	0.339416	0.105589	0.116844	0.326084
	CFB8045	STR	11	66669851	0.00580036	0.446168	0.105589	0.118237	-0.329713
qMIC-cA11	CFB8084	MIC	11	88060493	0.00166144	0.491788	0.0870866	0.103895	0.0867355
	CFB8085	MIC	11	88060518	0.00166144	0.491788	0.0870866	0.103895	-0.0867355
qMIC-cA12	CFB8239	MIC	12	64627715	0.00598907	0.205292	0.0870866	0.0998962	-0.0808942
	CFB8240	MIC	12	64627716	0.00598907	0.205292	0.0870866	0.0998962	0.0808942
	CFB8241	MIC	12	64627717	0.00598907	0.205292	0.0870866	0.0998962	-0.0808942
qUHM-cA12	CFB8286	UHM	12	73514091	0.000912536	0.474453	0.111239	0.12944	0.0114525
	CFB8287	UHM	12	73514092	0.000912536	0.474453	0.111239	0.12944	0.0114525
qSTR-cA12	CFB8356	STR	12	85025282	0.00116336	0.27646	0.105589	0.123164	-0.350142
	CFB8357	STR	12	85028329	0.00225277	0.277372	0.105589	0.12112	0.329497
qSFC-cA13, qUI-cA13	CFB8416	SFC	13	12119329	0.00549069	0.288321	0.0427065	0.0564182	0.158414
	CFB8416	UI	13	12119329	0.00110692	0.288321	0.044848	0.0637659	-0.255825
	CFB8417	SFC	13	12119356	0.00743656	0.287409	0.0427065	0.055441	0.152777
	CFB8417	UI	13	12119356	0.00175246	0.287409	0.044848	0.0622456	-0.245565
	CFB8418	SFC	13	12119357	0.00891566	0.288321	0.0427065	0.0548601	0.149228
	CFB8418	UI	13	12119357	0.00221029	0.288321	0.044848	0.061482	-0.240109
qMIC-cA13, qUHM-cA13	CFB8560	UHM	13	69645573	0.00350715	0.487226	0.111239	0.125313	0.0175757
	CFB8561	UHM	13	69645588	0.00343132	0.486314	0.111239	0.125379	0.0175353
	CFB8584	UHM	13	74627109	0.00953319	0.265511	0.111239	0.122317	0.00825344
	CFB8585	UHM	13	74627111	0.00953319	0.265511	0.111239	0.122317	0.00825344
	CFB8594	MIC	13	75600866	0.00677325	0.166971	0.0870866	0.0995181	0.067922
	CFB8594	UHM	13	75600866	0.00490138	0.166971	0.111239	0.124302	-0.0101749
	CFB8595	MIC	13	75600884	0.00677325	0.166971	0.0870866	0.0995181	-0.067922
	CFB8595	UHM	13	75600884	0.00490138	0.166971	0.111239	0.124302	0.0101749
qUHM-cD01	CFB8686	UHM	14	6651573	0.00417755	0.494526	0.111239	0.124784	0.00955454
	CFB8690	UHM	14	7888046	0.00869177	0.296533	0.111239	0.122591	-0.00950787
qELO-cD01	CFB8829	ELO	14	54755402	0.00688207	0.29927	0.241077	0.251363	-0.11614
	CFB8855	ELO	14	57862804	0.000545241	0.131387	0.241077	0.257986	0.215055
	CFB8857	ELO	14	58746843	0.00578676	0.113139	0.241077	0.251806	0.158509
qELO-cD02-1	CFB8908	ELO	15	923273	0.000463053	0.47354	0.241077	0.258422	0.164505
	CFB8914	ELO	15	1020776	0.000711827	0.320255	0.241077	0.257277	0.188948
	CFB8915	ELO	15	1045312	0.00536715	0.316606	0.241077	0.251999	-0.154894
	CFB8918	ELO	15	1319431	0.00242628	0.343066	0.241077	0.254051	0.165172
qUI-cD02	CFB8995	UI	15	11524986	0.00666621	0.236314	0.044848	0.0578963	-0.151262
	CFB8996	UI	15	11529160	0.00578158	0.239964	0.044848	0.0583539	0.160656
qELO-cD02-2	CFB9021	ELO	15	33684275	0.00229898	0.32938	0.241077	0.254191	0.167501
	CFB9022	ELO	15	33684284	0.00169027	0.331204	0.241077	0.254995	-0.17204
qSTR-cD02	CFB9078	STR	15	59128338	0.00552581	0.166058	0.105589	0.118383	0.348746
	CFB9079	STR	15	59361261	0.000612546	0.111314	0.105589	0.125168	-0.492739
qMIC-cD02	NAU2173	MIC	15	61344568	0.00407386	0.467153	0.0870866	0.101087	0.0500005
	GH529	MIC	15	65048622	0.00413819	0.24635	0.0870866	0.101039	-0.0578507
qELO-cD03	CFB9138	ELO	16	136538	0.00737106	0.498175	0.241077	0.251189	0.185216
	CFB9139	ELO	16	136555	0.00737106	0.498175	0.241077	0.251189	-0.185216
	CFB9192	ELO	16	17352854	0.00257621	0.333029	0.241077	0.253894	0.157173
	CFB9203	ELO	16	18632546	0.00799146	0.243613	0.241077	0.250983	-0.153215
qUHM-cD03	CFB9255	UHM	16	25214706	0.000993604	0.115876	0.111239	0.129176	0.0128554
	CFB9256	UHM	16	25217282	0.00995354	0.142336	0.111239	0.12219	0.00956065
	CFB9257	UHM	16	25580892	0.00149987	0.116788	0.111239	0.127906	-0.0124899
qSTR-cD04	CFB9359	STR	17	1456952	0.00452765	0.0967153	0.105589	0.118986	-0.437471
	CFB9387	STR	17	7195120	0.00972421	0.462591	0.105589	0.116688	0.439634
	CFB9388	STR	17	7195122	0.00972421	0.462591	0.105589	0.116688	-0.439634
	CFB9390	STR	17	7195161	0.00972421	0.462591	0.105589	0.116688	0.439634
qUI-cD04	CFB9410	UI	17	20055173	0.00968065	0.471715	0.044848	0.0567047	0.19626
	CFB9411	UI	17	20055178	0.00968065	0.471715	0.044848	0.0567047	0.19626
	CFB9412	UI	17	20055186	0.00968065	0.471715	0.044848	0.0567047	0.19626
qELO-cD04-1	CFB9416	ELO	17	22909091	0.00176299	0.45438	0.241077	0.254885	-0.186427
	CFB9417	ELO	17	22909093	0.00424487	0.467153	0.241077	0.252601	0.174115
qELO-cD04-2	CFB9469	ELO	17	46702750	0.00282606	0.382299	0.241077	0.253654	0.124161
	SHIN-1066	ELO	17	46743482	0.00529862	0.398723	0.241077	0.252032	0.11131
	CFB9474	ELO	17	47369724	0.00595478	0.338504	0.241077	0.251733	0.118277
	CFB9475	ELO	17	47442343	0.00659663	0.306569	0.241077	0.251471	-0.11728
	CFB9477	ELO	17	47719839	1.37837e-12	0.296533	0.241077	0.314683	-0.313813
	CFB9479	ELO	17	47872771	1.57535e-11	0.315693	0.241077	0.307385	-0.305145
	CIR091a	ELO	17	47893961	0.00700613	0.338504	0.241077	0.251318	-0.114448
	NAU2291b	ELO	17	47894646	0.00551156	0.258212	0.241077	0.251931	-0.0208368
	NAU2162	ELO	17	47894675	0.00176589	0.47719	0.241077	0.25488	-0.140712
qMIC-cD05-1, qUHM-cD05-1	CFB9545	MIC	18	4871027	0.00857978	0.286496	0.0870866	0.0987949	0.0723704
	CFB9549	UHM	18	4948306	0.00319774	0.436131	0.111239	0.125593	0.00838656
	CFB9550	MIC	18	5051755	0.00152544	0.492701	0.0870866	0.104165	-0.0575232
	CFB9550	UHM	18	5051755	1.56763e-05	0.492701	0.111239	0.142331	0.0113464
	CFB9573	MIC	18	7052302	0.00248512	0.263686	0.0870866	0.102629	0.0611318
	CFB9577	MIC	18	7650236	0.00881541	0.439781	0.0870866	0.0987123	-0.0505907
	CFB9595	MIC	18	9443964	0.00314603	0.441606	0.0870866	0.101892	0.0567573
qELO-cD05, qUHM-cD05-2	CFB9610	ELO	18	13297442	0.00690802	0.197993	0.241077	0.251354	0.151847
	CFB9610	UHM	18	13297442	0.00685683	0.197993	0.111239	0.123297	-0.010537
	COT089b	ELO	18	13339670	0.00105193	0.17792	0.241077	0.256243	-0.124143
qMIC-cD05-2, qUI-cD05	CFB9876	UI	18	55686997	0.00755981	0.273723	0.044848	0.0574932	0.182781
	CFB9877	MIC	18	55687026	0.00236385	0.468066	0.0870866	0.102786	0.0689478
	CFB9903	MIC	18	59988134	0.00816842	0.0985401	0.0870866	0.0989448	0.082245
	CFB9904	MIC	18	59988147	0.00816842	0.0985401	0.0870866	0.0989448	-0.082245
	CFB9905	MIC	18	59988226	0.00753295	0.0967153	0.0870866	0.0991924	-0.0824002
	CFB9918	UI	18	60548071	0.00999739	0.080292	0.044848	0.0566024	-0.226779
qMIC-cD07-1	CFB10125	MIC	20	530911	0.00696822	0.135036	0.0870866	0.0994311	0.0762556
	CFB10126	MIC	20	606882	0.0025937	0.0739051	0.0870866	0.102495	0.0937722
qSFC-cD07-1	CFB10226	SFC	20	17618482	0.00902653	0.0711679	0.0427065	0.0548206	0.220314
	CFB10230	SFC	20	18486147	0.0092651	0.487226	0.0427065	0.0547374	0.0891448
qMIC-cD07-2	CFB10292	MIC	20	42499883	0.002483	0.489051	0.0870866	0.102632	-0.130111
	CFB10293	MIC	20	42499905	0.002483	0.489051	0.0870866	0.102632	-0.130111
	CFB10309	MIC	20	48882274	0.00522775	0.0620438	0.0870866	0.100315	0.0968226
qSFC-cD07-2, qSTR-cD07, qUI-cD07	CFB10331	SFC	20	51915335	0.00432176	0.436131	0.0427065	0.0571943	-0.140929
	CFB10331	STR	20	51915335	0.00504862	0.436131	0.105589	0.118656	0.358166
	CFB10331	UI	20	51915335	0.00104342	0.436131	0.044848	0.0639621	0.221015
	CFB10332	SFC	20	51915378	0.00432176	0.436131	0.0427065	0.0571943	-0.140929
	CFB10332	STR	20	51915378	0.00504862	0.436131	0.105589	0.118656	0.358166
	CFB10332	UI	20	51915378	0.00104342	0.436131	0.044848	0.0639621	0.221015
qMIC-cD08	CFB10369	MIC	21	2779094	0.00166136	0.368613	0.0870866	0.103896	-0.0612851
	CFB10370	MIC	21	2790769	0.000765481	0.408759	0.0870866	0.106356	0.0649278
	CFB10371	MIC	21	2908568	0.00280513	0.440693	0.0870866	0.10225	-0.058338
	CGR6455b	MIC	21	3007018	0.00520692	0.442518	0.0870866	0.100328	0.00663605
	CFB10395	MIC	21	4696456	0.00194259	0.472628	0.0870866	0.103403	0.15375
qELO-cD08	CFB10501	ELO	21	36528852	0.000297548	0.163321	0.241077	0.259606	0.190505
	CFB10500	ELO	21	36528852	0.00961958	0.116788	0.241077	0.250514	0.190505
	CFB10503	ELO	21	36528879	0.00961958	0.116788	0.241077	0.250514	-0.190505
qSFC-cD08	CFB10572	SFC	21	58054965	0.00400041	0.0793796	0.0427065	0.0574457	0.182382
	CFB10600	SFC	21	60745171	0.00624999	0.342153	0.0427065	0.0560001	0.101974
qSFC-cD09, aUHM-cD09	CFB10763	UHM	22	40069740	0.00531214	0.302007	0.111239	0.124061	0.0076972
	CFB10777	SFC	22	41681015	0.00183848	0.220803	0.0427065	0.059996	-0.146102
	BNL1030	UHM	22	43992085	0.00495905	0.111314	0.111239	0.124267	-0.0109901
	JESPR290	SFC	22	44424279	0.00498676	0.399635	0.0427065	0.0567298	0.0942455
	DPL0044b	SFC	22	45238737	0.00266376	0.22719	0.0427065	0.058775	0.127742
	CFB10803	SFC	22	45483638	0.00454133	0.239051	0.0427065	0.0570333	0.119507
	CFB10806	SFC	22	46067558	0.00129715	0.239051	0.0427065	0.0611515	0.148692
	CFB10807	SFC	22	46068783	0.00458121	0.308394	0.0427065	0.0570049	0.113236
	CFB10808	SFC	22	46106149	0.00594119	0.303832	0.0427065	0.0561635	-0.110402
qELO-cD10	CFB10851	ELO	23	350969	0.0042983	0.463504	0.241077	0.252569	-0.150573
	CFB10852	ELO	23	350997	0.0042983	0.463504	0.241077	0.252569	0.150573
qSFC-cD10, qUI-cD10	CFB10920	SFC	23	6284129	0.0081486	0.0638686	0.0427065	0.0551478	0.193349
	CFB10920	UI	23	6284129	0.00849809	0.0638686	0.044848	0.0571195	-0.261971
	CFB10928	SFC	23	7054159	0.00276143	0.0574818	0.0427065	0.0586569	0.217298
	CFB10928	UI	23	7054159	0.00162891	0.0574818	0.044848	0.0624868	-0.310928
qUHM-cD10	CFB10931	UHM	23	7624834	0.00239649	0.436131	0.111239	0.12647	0.0179539
	CFB10932	UHM	23	7624886	0.00308703	0.437044	0.111239	0.1257	-0.0175588
qSTR-cD10	CFB11026	STR	23	53499519	0.00704979	0.369526	0.105589	0.11765	-0.33787
	CFB11033	STR	23	54945827	0.00537657	0.292883	0.105589	0.118466	-0.286731
qUHM-cD11-1	CFB11119	UHM	24	5664522	0.000905425	0.326642	0.111239	0.129464	0.00870046
	CFB11137	UHM	24	7675299	0.00906011	0.462591	0.111239	0.122468	-0.0122252
qUHM-cD11-2	CFB11215	UHM	24	26025883	0.00501992	0.481752	0.111239	0.12423	-0.0127587
	CFB11216	UHM	24	26025920	0.00501992	0.481752	0.111239	0.12423	-0.0127587
	CFB11217	UHM	24	26025928	0.00501992	0.481752	0.111239	0.12423	-0.0127587
qMIC-cD11	CFB11268	MIC	24	51067774	0.00190497	0.319343	0.0870866	0.103464	0.0587826
	CFB11271	MIC	24	52136539	0.00393895	0.240876	0.0870866	0.101192	0.00760288
qSFC-cD11	JESPR238	SFC	24	52513515	0.00588986	0.150547	0.0427065	0.0561915	0.126119
	CFB11300	SFC	24	57896949	0.00640162	0.494526	0.0427065	0.0559228	0.485417
qELO-cD11	SHIN-0966	ELO	24	61712633	2.30337e-09	0.489051	0.241077	0.2927	0.222948
	CFB11334	ELO	24	64793437	0.00107628	0.458029	0.241077	0.256182	0.357612
	CFB11346	ELO	24	65974363	0.00381132	0.388686	0.241077	0.252879	0.181317
	CFB11348	ELO	24	65974386	0.00381132	0.388686	0.241077	0.252879	0.181317
	CFB11349	ELO	24	65974390	0.00381132	0.388686	0.241077	0.252879	-0.181317
qSTR-cD12-1	CFB11355	STR	25	168785	0.0088362	0.107664	0.105589	0.116973	0.395073
	CFB11356	STR	25	168786	0.0088362	0.107664	0.105589	0.116973	0.395073
	CFB11363	STR	25	375669	0.00316248	0.100365	0.105589	0.120079	0.446149
	CFB11371	STR	25	641645	0.000214664	0.0866788	0.105589	0.12848	0.60343
	CFB11372	STR	25	764492	0.00789757	0.0857664	0.105589	0.117309	0.425125
qUHM-cD12-1	CFB11479	UHM	25	31092970	0.00487865	0.493613	0.111239	0.124316	-0.0332974
	CFB11480	UHM	25	31093007	0.00487865	0.493613	0.111239	0.124316	0.0332974
	CFB11481	UHM	25	31093009	0.00487865	0.493613	0.111239	0.124316	0.0332974
	CFB11482	UHM	25	31093014	0.00487865	0.493613	0.111239	0.124316	0.0332974
qSTR-cD12-2	CFB11493	STR	25	35443079	0.00350779	0.429745	0.105589	0.119763	-0.394275
	CFB11494	STR	25	35443099	0.00350779	0.429745	0.105589	0.119763	-0.394275
qMIC-cD12	CFB11500	MIC	25	36615067	0.00817483	0.498175	0.0870866	0.0989424	-0.0645559
	CFB11501	MIC	25	36615098	0.00817483	0.498175	0.0870866	0.0989424	0.0645559
qUHM-cD12-2	CFB11605	UHM	25	52905208	0.005345	0.186131	0.111239	0.124042	0.00952931
	CFB11606	UHM	25	52927033	0.00820522	0.192518	0.111239	0.122762	-0.00892434
qSTR-cD13, qUI-cD13	CFB11843	UI	26	52918946	0.00192767	0.42792	0.044848	0.0619317	0.163025
	CFB11844	UI	26	52919008	0.00356124	0.426095	0.044848	0.0599227	-0.152047
	CFB11847	STR	26	53095203	0.000629799	0.155109	0.105589	0.125081	0.539939
	CFB11859	UI	26	54157005	0.00489805	0.497263	0.044848	0.058889	0.321497
	CFB11872	STR	26	55503436	0.000941584	0.198905	0.105589	0.123823	0.388465
	CFB11873	STR	26	55510981	0.00130985	0.191606	0.105589	0.122795	0.377615
qELO-cD13	CFB11896	ELO	26	58312199	0.00192797	0.0985401	0.241077	0.254651	-0.200751
	CFB11897	ELO	26	58314958	0.00513423	0.0885036	0.241077	0.252112	-0.183663
