# Supplementary material for: A MAGIC population-based genome-wide association study reveals functional association of GhRBB1_A07 gene with superior fiber quality in cotton
Source: BMC Genomics. 2016 Nov 9;17:903. doi: 10.1186/s12864-016-3249-2 (PMC5103610; doi:10.1186/s12864-016-3249-2)
Supplement: Additional file 15: — Title: Annotated genes within 71 M bp and 76 M bp region of chromosome A07 and their RNA-seq data. Description of data: This table contains gene name and associated annotation near the detected loci on chromosome A07. The RNA-seq data from our previous studies for the gene are also included in this table. First column have the gene name followed by physical location, Arabidopsis ortholog gene, gene description and RPKM value of RNA-seq data for the different RNA libraries. (XLSX 75 kb) [file 12864_2016_3249_MOESM15_ESM.xlsx]

## Sheet: Sheet1
Additional file 15. Annotated genes within 71M bp and 76M bp region of chromosome A07 and their RNA-seq data
					RNA-seq RPKM value of developing fiber tissue of different upland cotton germplasm
Gene Name	Start Positioin	End Position	TAIR10	Description	Li1-BR1	Li1-BR2	Li1-BR3	Li2-BR1	Li2-BR2	Li2-BR3	WT-BR1	WT-BR2	WT-BR3	im28_1	im28_2	TM-1_28_1	TM-1_28_2	M15_1	M15_2	M15_3	D15_1	D15_2	D15_3	M20_1	M20_2	M20_3	D20_1	D20_2	D20_3	MAX	Average
Gh_A07G1748	71562182	71562531	AT1G03430	histidine-containing phosphotransfer factor 5	2.17	0.94	2.15	1.33	1.52	1.32	0	0.48	0.23	0.65	1.37	2.76	3.71	0.86	0.97	0.21	0.24	0	0.24	1.54	2.82	0.8	1.93	1.72	1.3	3.71	1.2504
Gh_A07G1752	71640549	71640998	AT2G04240	RING/U-box superfamily protein	33.66	30.28	23.96	18.81	19.38	16.23	21.78	24.44	17.22	13.34	10.22	18.52	22.8	36.47	40.42	31.4	28.02	25.45	33	34.99	33.86	37.17	22.54	21.35	22.61	40.42	25.5168
Gh_A07G1753	71671991	71675019	AT3G07650	CONSTANS-like 9	1.23	0.88	1.13	1.38	1.22	1.12	0.53	0.41	0.73	2.3	2.22	3.31	2.42	1.21	2.04	1.28	1.35	1.66	1.48	2.39	2.55	3.11	2.48	2.83	2.2	3.31	1.7384
Gh_A07G1754	71679435	71681473	AT3G07640	-	7.22	7.51	7.76	6.22	6.51	6.36	6.32	7.2	7.12	4.02	4.78	4.92	5.01	4.04	3.18	4.62	5.02	4.23	3.1	5.12	5.31	3.92	4.59	3.66	3.73	7.76	5.2588
Gh_A07G1758	71977975	71979584	AT4G17170	RAB GTPase homolog B1C	4.33	6.32	4.52	5.15	5.3	5.55	11.54	11.28	9.83	1.68	1.12	0.56	0.34	3.8	2.64	2.94	4.43	4.38	2.71	1.45	1.22	0.9	1.1	1.37	1.46	11.54	3.8368
Gh_A07G1759	71990087	71992754	AT5G48300	ADP glucose pyrophosphorylase 1	1.79	1.67	2.09	4.01	3.35	2.86	0.79	0.89	0.84	0.07	0.31	0.39	0.91	0.89	0.6	0.83	0.53	0.14	0.2	1.95	1.32	1.1	1.25	0.95	0.88	4.01	1.2244
Gh_A07G1767	72193391	72195370	AT4G12650	Endomembrane protein 70 protein family	3.47	2.53	3.52	8.28	9.18	6.18	3.66	4.24	6.64	10.99	13.01	12.08	14.97	14.41	12.92	14.87	12.52	12.53	11.57	11.13	10.8	11.03	10.99	10.41	11.73	14.97	9.7464
Gh_A07G1768	72197898	72200129	AT4G12760	-	2.89	2.94	2.33	1.28	1.08	1.36	1.07	1.56	1.08	1.98	2.08	1.96	1.42	1.55	1.34	1.84	1.18	1.89	1.2	2.05	2.51	2.27	1.55	1.05	1.55	2.94	1.7204
Gh_A07G1769	72201043	72206954	AT4G12780	Chaperone DnaJ-domain superfamily protein	1.94	1.58	1.8	1.61	1.84	1.1	1.01	1.46	1.9	1.62	1.81	2.21	2.2	2.09	3.16	3.21	2.25	2.56	2.24	2.67	2.33	2.4	2.65	2.03	2.44	3.21	2.0844
Gh_A07G1771	72286898	72291524	AT2G39780	ribonuclease 2	12.16	11.83	11.31	12.58	12.09	14.24	13.48	15.4	12.96	5.79	4.42	3.59	4.22	10.06	9.75	8.62	9.01	9.7	9.66	6.58	6.65	5.74	6.12	5.88	6.15	15.4	9.1196
Gh_A07G1772	72331776	72333373	AT5G12230	-	9.14	6.39	8.77	3.23	2.64	2.6	2.57	3.13	2.67	1.96	1.5	2.51	2.86	2.21	2.16	1.91	2.07	1.86	1.94	5.86	4.45	3.87	3.83	2.97	3.78	9.14	3.4752
Gh_A07G1773	72335561	72338459	AT5G48370	Thioesterase/thiol ester dehydrase-isomerase superfamily protein	14.69	16.07	12.76	22.19	23.16	16.72	11.2	12.98	14.7	8.01	7.32	9.19	9.36	6.29	6.02	7.31	6.11	5.89	4.04	7.26	7.96	7.59	7.45	7.94	7.87	23.16	10.4032
Gh_A07G1774	72399620	72402122	AT2G43820	UDP-glucosyltransferase 74F2	0.54	0.61	0.7	0.27	0.26	0.09	0.15	0.08	0.02	1.42	1.31	3.82	4.14	0.95	0.72	3.2	0.36	0.36	0.22	2.07	2.43	2.13	2.17	1.84	1.74	4.14	1.264
Gh_A07G1776	72446380	72449109	AT5G48385	FRIGIDA-like protein	5.43	4.98	5.79	5.11	6.41	4.74	2.6	3.1	3.25	6.81	4.3	9.32	9.04	6.19	7.17	8.08	4.05	3.54	3.37	16.68	12.57	13.63	11.73	11.16	11.6	16.68	7.226
Gh_A07G1778	72495946	72503312	AT5G42740	Sugar isomerase (SIS) family protein	1.47	1.35	1.46	1.06	0.81	1.03	0.91	0.88	0.85	1.33	1.07	0.92	1.27	1.39	1.01	0.91	1	0.82	0.96	1.07	1.09	1.05	1.01	0.69	1.01	1.47	1.0568
Gh_A07G1781	72564798	72566926	AT4G12850	Far-red impaired responsive (FAR1) family protein	2.36	3.17	2.55	1.74	1.84	1.75	1.75	1.53	1.52	0.72	0.59	0.58	0.79	1.09	1.27	1.23	1.72	1.12	1.38	1.03	0.86	0.98	0.79	0.74	1.2	3.17	1.372
Gh_A07G1784	72582459	72583110	AT3G07470	Protein of unknown function, DUF538	57.06	45.21	56.5	35.78	36.3	34.55	64.05	55.73	54.77	47.37	60.06	69.77	59.72	63.6	70.18	61.62	79.82	75.35	80.43	45.03	50	58.73	63.79	63.72	66.67	80.43	58.2324
Gh_A07G1786	72621213	72621710	AT2G43060	ILI1 binding bHLH 1	41.69	29.54	43.36	23.21	23.33	26.61	22.94	24.58	22.44	146.69	165.87	76.03	86.03	54.88	57.7	60.76	45.47	37.93	35.96	18.82	19.43	20.58	28.93	20.77	19.85	165.87	46.136
Gh_A07G1790	72719680	72720260	AT4G12970	stomagen	0	0	0	0.11	0	0	0.11	0.06	0.23	0.38	0	0.08	0.19	34.32	15.1	19.11	14.43	20.63	16.67	4.71	3.39	2.84	2.33	2.23	1.84	34.32	5.5504
Gh_A07G1793	72730050	72731462	AT1G05810	RAB GTPase homolog A5E	73.47	85.82	67.75	93.12	94.89	92.68	126.85	110.43	91.35	9.1	8.36	4.07	3.8	21.18	13.78	21.1	23.25	18.17	12.15	8.78	7.7	9.09	6.96	6.82	6.72	126.85	40.6956
Gh_A07G1794	72732590	72733024	AT1G04480	Ribosomal protein L14p/L23e family protein	105.76	130.38	111.83	107.33	117.99	131.69	144.72	118.63	92.03	7.45	9.97	43.15	30.11	27.1	16.69	16.41	28.89	31.08	20.93	10.42	10.82	13.68	12.53	12.43	10.23	144.72	54.49
Gh_A07G1795	72744666	72746130	AT3G25290	Auxin-responsive family protein	36.44	40.34	36.81	37.08	38.02	30.23	35.21	36.24	54.86	5.07	6.39	7.19	12.19	22.37	17.08	25.14	18.68	15.3	11.64	19.2	20.74	20.77	20.16	16.31	17.86	54.86	24.0528
Gh_A07G1798	72824405	72825837	AT4G13000	AGC (cAMP-dependent, cGMP-dependent and protein kinase C) kinase family protein	3.63	6.55	4.08	6.8	6.34	9.67	3.25	3.21	3.3	0.9	0.98	0.66	0.5	1.99	1.53	2.21	4.03	3.34	1.52	1.03	1.28	1.29	0.82	0.51	0.46	9.67	2.7952
Gh_A07G1801	72856663	72858579	AT3G25220	FK506-binding protein 15 kD-1	33.63	43.4	33.92	33.27	31.59	32.7	37.25	33.77	25.52	20.34	20.48	20.11	23.63	32.41	20.7	20.98	26.2	27.56	24.77	21.79	20.72	20.98	19.85	22.54	20.27	43.4	26.7352
Gh_A07G1802	72864487	72866048	AT3G07320	O-Glycosyl hydrolases family 17 protein	0.34	0.72	0.7	2.77	2.82	3.44	1.76	1.66	1.84	285.89	283.89	283.26	220.88	3.15	3.13	3.47	3.88	4.15	4.45	26.29	32.74	33.31	31.74	44.53	42	285.89	52.9124
Gh_A07G1803	72878468	72880409	AT4G13010	Oxidoreductase, zinc-binding dehydrogenase family protein	29.63	19.91	28.45	2.37	4.41	2.82	7.49	7.35	6.35	20.65	36.21	23.86	16.54	49.88	32.24	43.4	34.46	45.48	36.06	8.3	11.52	17.9	8.45	10.95	7.58	49.88	20.4904
Gh_A07G1804	72882765	72884459	AT4G13010	Oxidoreductase, zinc-binding dehydrogenase family protein	13.88	9.19	12.88	4.18	4.86	5.8	6.3	6.78	5.57	6.71	6.42	8.04	8.87	27.22	24.31	26.32	22.2	23.67	23.35	6.58	8.21	7.65	8.16	8.16	7.35	27.22	11.7064
Gh_A07G1805	72886501	72930921	AT4G13010	Oxidoreductase, zinc-binding dehydrogenase family protein	6.07	6.98	5.52	2.78	2.7	3.62	1.98	1.7	1.78	1.69	2.17	1.69	1.61	2.34	1.75	2.28	2.99	2.85	2.33	1.06	1.39	1.39	1.45	1.3	1.34	6.98	2.5104
Gh_A07G1807	72975993	72977835	AT3G07270	GTP cyclohydrolase I	2.19	2.36	1.95	1.44	2.15	1.38	0.88	0.51	1.06	2.31	3.13	1.84	1.87	2.92	2.7	2.27	2.08	1.7	1.61	3.3	3.06	2.68	3.71	2.05	4.17	4.17	2.2128
Gh_A07G1810	73039011	73043251	AT4G13040	Integrase-type DNA-binding superfamily protein	1.11	0.67	0.96	0.34	0.45	0.34	0.31	0.29	0.47	2.23	1.83	1.61	1.87	0.97	1.05	0.71	0.99	0.54	0.6	1.9	2.16	2.18	2.04	1.89	1.96	2.23	1.1788
Gh_A07G1811	73047605	73049149	AT5G24590	TCV-interacting protein	6.99	11.47	7.08	6.57	5.87	7.52	3.83	4.63	5.06	2.52	3.45	1.3	2.57	2.54	3.33	3.65	6.22	4.57	4.39	4.15	5.24	5.33	4.26	3.85	4.13	11.47	4.8208
Gh_A07G1812	73050797	73054020	AT3G07220	SMAD/FHA domain-containing protein	2.19	2.7	2.3	2.48	1.93	1.84	2.14	1.7	1.56	1.74	1.12	1.53	1.75	1.4	1.08	1.4	1.18	0.87	0.82	2.08	2.03	1.52	2.15	1.89	1.84	2.7	1.7296
Gh_A07G1813	73058863	73059792	AT1G67190	F-box/RNI-like superfamily protein	6.53	4.82	6.43	2.9	2.79	2.77	3.52	4.34	3.97	5.06	6.44	6.49	6.15	3.15	4.67	3.99	3.95	3.82	2.88	7.66	6.02	7.64	5.22	4.02	5.66	7.66	4.8356
Gh_A07G1814	73064061	73065045	AT1G48140	dolichol-phosphate mannosyltransferase-related	7.71	8.76	6.63	6.16	5.37	6.5	6.72	8.02	8.44	10.47	14.78	10.02	11.17	12.04	8.04	11.63	15.26	14.67	14.85	8.87	11.13	11.95	9.26	9.7	11.11	15.26	9.9704
Gh_A07G1816	73075479	73076946	AT5G48655	RING/U-box superfamily protein	1.35	0.85	1.02	1.12	1.05	1.08	1.19	1.05	1.13	0.66	0.67	1.3	0.83	1.2	1.29	1.11	1.01	1.04	0.66	1.71	0.94	1.23	1.24	1.13	1.6	1.71	1.0984
Gh_A07G1818	73085481	73085747	AT3G25100	cell division cycle 45	1.54	1.24	2.7	1.63	1.11	1.12	1.74	3.15	2.04	0.06	0.34	0.9	0.37	1.94	1.27	0.68	0.93	0.62	1.42	0.17	0.67	2.56	2.22	0.69	0.77	3.15	1.2752
Gh_A07G1819	73085835	73086323	AT3G25100	cell division cycle 45	1.02	0.74	2.24	1.14	0.73	1.55	1.29	2.27	1.95	0.78	1.25	1.29	0.67	1.68	1.38	1.34	0.17	1.35	1.46	0.55	0.55	2.14	1.12	1.32	1.52	2.27	1.26
Gh_A07G1820	73086421	73086795	AT3G25100	cell division cycle 45	1.25	0.26	1.46	0.83	1.26	0.62	0.88	0.63	1.74	0.44	1	1.05	2.68	0.58	1.8	0.39	0.99	1.21	1.01	1.79	2.27	0.86	1.24	0.99	0.55	2.68	1.1112
Gh_A07G1822	73115539	73117386	AT3G25070	RPM1 interacting protein 4	20.29	19.64	20.93	14.17	15.41	15.28	33.11	22.22	27.59	4.77	5.58	2.69	3.69	8.47	5.81	7.99	8.28	8.26	5.94	4.1	4.62	4.78	3.45	3.32	3.81	33.11	10.968
Gh_A07G1823	73147379	73150137	AT3G07190	B-cell receptor-associated protein 31-like	4.56	4.5	4.38	2.55	2.5	2.15	5.62	6.64	5.56	1.07	0.99	0.79	0.67	0.72	0.4	0.65	1.33	0.42	0.15	2.4	1.85	1.27	1.85	1.44	1.42	6.64	2.2352
Gh_A07G1825	73152379	73155988	AT3G07180	GPI transamidase component PIG-S-related	10.61	9.33	10.34	7.97	9.01	6.78	6.57	6.59	7.97	7.15	6.97	7.97	7.88	8.73	8.52	9.74	9.29	10.58	8.97	8.73	7.79	8.65	8.9	8.97	8.58	10.61	8.5036
Gh_A07G1826	73156703	73160378	AT3G07170	Sterile alpha motif (SAM) domain-containing protein	5.23	5.34	5.41	4.53	4.77	4.62	5.3	4.51	3.56	2.8	2.46	2.39	2.66	2.79	2.62	2.83	3.4	2.2	2.23	3.45	3.21	2.74	3.18	2.57	2.51	5.41	3.4924
Gh_A07G1828	73168095	73171067	AT3G07170	Sterile alpha motif (SAM) domain-containing protein	2.68	2.28	1.86	2.1	2.13	2.42	1.81	1.55	1.25	1.01	0.44	0.93	1.26	1.22	1.18	1.43	1.73	1.39	1.23	2.65	1.87	1.97	1.89	1.4	1.63	2.68	1.6524
Gh_A07G1829	73196899	73205551	AT1G19485	Transducin/WD40 repeat-like superfamily protein	3.22	3.01	3.28	3.57	4.02	3.29	1.96	2.26	3.27	2.97	2.55	2.62	2.42	2.64	3.17	3.13	2.85	2.89	2.58	3.55	3.6	3.28	3.16	3.22	3.35	4.02	3.0344
Gh_A07G1830	73217302	73219430	AT5G48720	x-ray induced transcript 1	0.12	0.25	0.26	0.28	0.4	0.19	0.11	0.28	0.17	1.44	1.42	1.58	2.53	0.34	0.61	0.24	0.6	0.1	0.06	2.59	2.52	2.6	2.12	2.77	2.05	2.77	1.0252
Gh_A07G1831	73227553	73228548	AT3G07120	RING/U-box superfamily protein	16.54	19.02	18.81	5.19	5.43	3.25	21.95	10.83	10.17	0.55	0.55	3.63	6	8.23	4.99	18.84	9.08	3.28	1.47	2.52	4.18	2.62	4.66	1.95	2.27	21.95	7.4404
Gh_A07G1832	73238579	73239460	-	-	46.14	49.96	51.02	32.51	29.9	29.91	37.88	28.19	24.12	21.32	17.27	18.73	24.09	31.15	18.78	24.58	27.95	25.75	20.19	22.56	26.54	22.68	22.54	18.42	21.65	51.02	27.7532
Gh_A07G1833	73254691	73257392	AT4G13630	Protein of unknown function, DUF593	6.05	5.69	6.98	4.9	5.48	5.65	5.16	4.18	4.86	6.58	6.4	9.92	8.58	2.89	4.82	4.79	3.83	4.17	4.71	8.27	6.97	6.46	6.09	5.51	6.18	9.92	5.8048
Gh_A07G1835	73271326	73282542	AT3G24870	Helicase/SANT-associated, DNA binding protein	1.12	0.53	1.14	1.24	1.7	1.03	0.25	0.16	0.77	1.1	1.12	1.68	2	0.41	0.81	0.88	0.96	0.59	0.57	2.6	2.12	2.28	2.22	2.13	2.28	2.6	1.2676
Gh_A07G1836	73321965	73323846	AT2G32720	cytochrome B5 isoform B	52.62	56.81	46.95	52.42	52.02	43.96	33.6	36.7	31.27	40.89	35.65	27.92	30.06	53.03	37	33.36	29.12	31.36	31.82	46.11	46.95	44.36	39.32	42.24	43.03	56.81	40.7428
Gh_A07G1838	73341022	73351553	AT2G32700	LEUNIG_homolog	2.39	1.97	2.21	1.64	1.78	1.57	1.04	1.03	1.47	0.55	0.46	0.52	0.68	2.45	4.33	2.87	2.52	2.87	4.3	1.96	2.14	1.61	2.36	1.78	1.72	4.33	1.9288
Gh_A07G1842	73421464	73424817	AT4G29040	regulatory particle AAA-ATPase 2A	18.99	22.15	18.04	19.07	17.89	15.38	14.96	21.98	17.39	20.27	23.11	19.21	19.22	21.49	19.72	19.2	18.99	20.9	21.23	19.69	17.87	17.76	18.77	17.64	18.92	23.11	19.1936
Gh_A07G1843	73428377	73432383	AT2G20180	phytochrome interacting factor 3-like 5	1.75	1.2	1.22	1.08	1.42	1.25	0.89	0.9	1.48	0.44	0.5	0.82	1.08	0.59	0.82	1.02	0.67	0.59	0.44	1.74	2.11	1.82	1.85	1.2	1.35	2.11	1.1292
Gh_A07G1845	73449142	73449695	AT5G26594	response regulator 24	0	0	0	0.11	0.53	0	0	0.12	0	0	0	0.04	0	0	0.61	0.33	0	0	0.23	19.26	3.4	5.08	1.6	4.58	0.97	19.26	1.4744
Gh_A07G1846	73462658	73463217	AT5G26594	response regulator 24	0	0	0	0.22	0.95	0.18	0.24	0	0.15	0	0	0	0	0.77	3.01	0.59	5.09	0.3	2.92	129.46	29.68	32.3	20.89	75.77	17.06	129.46	12.7832
Gh_A07G1847	73504712	73514137	AT2G20190	CLIP-associated protein	1.72	1.25	1.44	1.9	2.49	1.89	1.02	1.33	1.87	21.48	15.18	15.69	16.5	9.73	15.4	13.14	9.85	10.8	11.01	18.67	17.72	17.91	17.23	16.42	17.42	21.48	10.3624
Gh_A07G1856	73703230	73705759	AT5G43940	GroES-like zinc-binding dehydrogenase family protein	65.79	70.13	62.46	50.55	50.2	59.74	44.51	57.48	54.93	10.33	11.45	10.55	12.9	27.26	29.42	31.44	30.06	32.05	30.78	17.7	19.61	18.61	23.24	19.77	20.51	70.13	34.4588
Gh_A07G1862	73740446	73743077	AT2G20330	Transducin/WD40 repeat-like superfamily protein	5.2	4.25	4.76	4.94	5.44	4.22	3.35	4.01	5.92	3.22	2.64	3.85	5.42	2.42	2.75	3.22	2.57	2.21	2.45	5.44	5.23	4.04	4.49	4.52	3.59	5.92	4.006
Gh_A07G1864	73765838	73767314	AT5G43980	plasmodesmata-located protein 1	3.46	2.45	3.01	0.46	0.4	0.63	2.71	1.82	2.46	1.8	1.99	1.23	2.61	1.61	1.28	1.9	1.51	1.43	0.96	3.97	2.91	2.47	3.4	1.56	2.17	3.97	2.008
Gh_A07G1865	73769855	73770172	AT5G43970	translocase of outer membrane 22-V	28.44	37.07	30.17	23.81	29.5	26.95	18.66	21.92	15.15	6.02	8.89	7.1	11.44	12.23	8.1	10.09	10.93	10.41	10.43	8.05	6.77	8.1	9.31	5.96	5.45	37.07	14.838
Gh_A07G1866	73775579	73783849	AT1G04080	Tetratricopeptide repeat (TPR)-like superfamily protein	1.63	1.31	1.54	1.1	1.18	0.86	0.53	0.43	0.87	0.86	0.87	1.23	1.47	0.68	0.93	0.94	1	0.75	0.7	2.07	1.75	1.57	1.7	1.54	1.47	2.07	1.1592
Gh_A07G1868	73859012	73860322	AT1G04530	Tetratricopeptide repeat (TPR)-like superfamily protein	0.31	0.23	0.1	0.19	0.36	0.2	0.18	0.23	0.19	0.7	1.67	2.09	4.49	0.39	0.58	1.17	0.44	0.19	0.13	2.12	2.32	6.58	2.99	1.86	2.82	6.58	1.3012
Gh_A07G1869	73865152	73867175	AT5G62290	nucleotide-sensitive chloride conductance regulator (ICln) family protein	4.79	5.63	4.61	6.28	6.39	6.28	8.08	6.37	5.27	5.36	5.05	4.27	5.18	6.43	5.25	5.07	5.87	6.08	5.75	7.06	6.54	6.09	5.38	6.61	6.05	8.08	5.8296
Gh_A07G1871	73878941	73883030	AT5G44030	cellulose synthase A4	0.03	0.02	0.02	0.45	0.63	0.6	0.02	0.03	0.01	226.12	237.27	222.88	133.87	9.4	13.2	9.35	6.28	9.75	13.74	51.73	54.82	62.11	54.05	66.53	59.51	237.27	49.2968
Gh_A07G1872	73890003	73892948	AT5G44070	phytochelatin synthase 1 (PCS1)	3.72	2.64	3.76	8.15	9.03	8.44	3.19	2.31	3.04	2.54	3.45	3.19	3.61	2.47	3.15	3.5	3	2.48	2.42	3.45	3.75	4.13	3.81	2.41	3.45	9.03	3.8036
Gh_A07G1876	74043426	74044501	AT3G28910	myb domain protein 30	3.77	3.61	3.88	10.76	13.42	10.09	6.21	5.9	8.76	0.01	0.07	0	0.04	0.32	0.31	0.64	0.58	0.23	0	0.17	0.08	0.15	0	0	0.04	13.42	2.7616
Gh_A07G1877	74137448	74137741	AT3G28917	mini zinc finger 2	0.7	0.56	1.28	0.32	0.81	0.45	0.56	0	0.19	85.24	116.57	162.95	95.42	3.24	4.17	1.61	0.56	1.41	1.14	112.88	122.85	105.85	60.58	49.71	55.27	162.95	39.3728
Gh_A07G1878	74153344	74157988	AT3G01180	starch synthase 2	1.71	1.3	1.54	1.69	1.96	1.27	1.14	0.95	1.2	7.79	8.34	6.43	5.58	4.16	4.71	4.06	3.88	4.52	4.7	6.23	5.53	6.38	5.96	5.58	5.92	8.34	4.1012
Gh_A07G1879	74167146	74167391	AT3G60540	Preprotein translocase Sec, Sec61-beta subunit protein	83.13	109.64	88.38	55.67	63.57	62.19	104.25	86.3	71.99	41.43	48.37	50.18	58.41	78.08	50.36	55.17	76.26	75.27	62.53	38.36	38.87	40.45	44.4	38.75	34.39	109.64	62.256
Gh_A07G1883	74271458	74273007	AT3G09040	Pentatricopeptide repeat (PPR) superfamily protein	1.47	2	1.68	2.1	2.09	2.32	1.34	1.54	1.47	2.24	1.66	1.57	1.95	1.45	1.39	1.5	2	1.73	1.54	1.94	1.41	2.02	1.58	2.02	1.67	2.32	1.7472
Gh_A07G1884	74282746	74286714	AT3G01120	Pyridoxal phosphate (PLP)-dependent transferases superfamily protein	14.38	11.42	12.49	20.94	23.28	20.68	11.4	10.29	13	9.37	8.95	8.45	10.56	8.31	7.93	9.28	8.17	7.51	5.98	16.23	14.74	15.91	13.16	10.62	13.77	23.28	12.2728
Gh_A07G1885	74290196	74292315	AT5G15330	SPX domain gene 4	5.82	7.33	5.92	6.09	5.39	5.88	5.19	6.15	4.52	4.57	3.6	4.35	5.09	4.98	4.79	4.41	4.69	5	4.15	7.48	7.15	6.51	5.87	5.35	6.34	7.48	5.4648
Gh_A07G1886	74300760	74302769	AT5G39570	-	304.81	295.64	317.64	278.25	280.51	313.8	341.87	307.87	266.01	329.2	302.46	315.36	280.57	274.89	303.78	287.35	261.05	282.6	299.41	248.21	279.38	286.65	317.08	333.88	308.59	341.87	296.674
Gh_A07G1887	74304665	74307123	AT5G39510	Vesicle transport v-SNARE family protein	22.59	22.15	22.75	24.29	20.4	27.69	30.26	33.6	25.16	26.73	26.48	25.51	24.93	53.38	52.04	43.98	44.63	47.48	56.6	33.81	37.35	37.95	36.52	42.94	38.41	56.6	34.3052
Gh_A07G1890	74319961	74324190	AT3G01090	SNF1 kinase homolog 10	3.38	2.86	3.25	3.56	3.81	3.51	2.9	3.48	3.05	7.86	8.62	6.86	5.87	3.69	4.37	3.87	4.22	4.96	4.62	5.16	5.31	5.01	4.88	4.52	4.9	8.62	4.5808
Gh_A07G1894	74439043	74440899	AT1G55360	Protein of Unknown Function (DUF239)	3.29	3.39	4.27	25.18	24.97	21.39	30.78	33.24	49.76	0.34	0.22	0.8	2.27	2.76	3.18	4.03	2.2	1.13	0.41	5.23	5.13	2.72	3.16	2.24	3.28	49.76	9.4148
Gh_A07G1897	74532524	74534002	AT5G20030	Plant Tudor-like RNA-binding protein	2.45	1.76	2.17	3.2	2.55	2.37	1.74	1.54	1.71	1.31	0.78	1.18	1.33	2.3	2.02	1.84	1.14	0.53	0.37	3.72	3.3	3.5	2.31	2.56	2.34	3.72	2.0008
Gh_A07G1900	74577974	74579278	AT3G54560	histone H2A 11	0.18	0.98	0.08	0.76	1.09	0.56	1.22	0.9	0.33	11.01	7.83	16.58	12.15	0.79	0.9	0.61	4.27	0.44	0.58	7.89	6.31	7.69	7.08	8.2	8.64	16.58	4.2828
Gh_A07G1901	74609198	74610670	AT3G22970	Protein of unknown function (DUF506)	4.48	4.65	4.87	4.33	3.99	3.99	5.07	6	4.33	3.38	3.66	3.78	4.92	8.25	6.12	5.63	5.52	5.49	4.01	9.12	6.23	6.81	4.96	5.14	5.19	9.12	5.1968
Gh_A07G1903	74646330	74650369	AT3G54650	RNI-like superfamily protein	1.73	1.31	1.69	0.91	1.02	0.78	2.49	3.43	3.44	0.08	0.01	0.13	0.01	1.17	1.69	1.75	1.8	1.37	0.96	0.2	0.25	0.2	0.25	0.14	0.14	3.44	1.078
Gh_A07G1906	74674726	74675191	AT2G30570	photosystem II reaction center W	3.14	4.6	4.41	0.93	0.89	0.43	1.92	1.44	1.34	1.59	1.16	2.74	1.62	2.41	2.72	3.28	3.64	0.53	1.26	0.77	0.67	1.29	1.54	1.19	0.53	4.6	1.8416
Gh_A07G1907	74675761	74679567	AT1G06780	galacturonosyltransferase 6	1.84	2.04	2.24	1.71	1.84	1.46	1.39	1.71	2.58	8.68	6.77	8.16	9.41	4.85	6.42	4.68	6.71	6.96	6.83	6.06	5.84	6.19	8.52	8.31	8.06	9.41	5.1704
Gh_A07G1908	74705771	74710412	AT5G64560	magnesium transporter 9	2.23	2.29	2.16	3.71	4.13	2.88	2.88	2.74	3.39	0.05	0.04	0.15	0.04	0.54	0.45	0.92	1.16	0.84	0.36	0.13	0.25	0.19	0.21	0.24	0.22	4.13	1.288
Gh_A07G1910	74718189	74718734	AT1G08770	prenylated RAB acceptor 1.E	7.66	9.36	6.33	4.77	4.49	4.48	4.12	5.48	3.88	2.9	3.07	2.45	3.62	4.74	1.62	2.8	2.57	1.89	1.69	4.11	6.24	4.71	3.87	2.96	4.6	9.36	4.1764
Gh_A07G1920	74903201	74904466	AT3G58170	BET1P/SFT1P-like protein 14A	16.29	22.33	18.55	13.91	13.2	14.5	21.21	22.07	13.06	10.81	10.54	8.21	11.61	16.01	8.59	9.68	13.79	14.02	13.33	7.57	7	7.04	6.53	7.21	7.41	22.33	12.5788
Gh_A07G1921	74918887	74922103	AT3G58180	ARM repeat superfamily protein	6.52	7.56	8.3	5.2	4.65	6.25	3.15	4.48	2.89	2.86	2.84	2	2.37	3.48	3.12	3.14	3.46	3.26	3.08	3.06	2.91	2.78	3.16	3.04	2.95	8.3	3.8604
Gh_A07G1925	74990646	74996538	AT1G06150	basic helix-loop-helix (bHLH) DNA-binding superfamily protein	1.32	1.08	1.18	1.57	1.88	1.96	1.51	1.53	2.2	1.02	0.87	1.43	1.35	1.01	1.05	1.37	1.35	1.09	0.82	1.17	1.59	1.31	1.93	1.56	1.72	2.2	1.3948
Gh_A07G1927	75026708	75029702	AT2G31270	homolog of yeast CDT1 A	1.19	1.56	1.07	1	1.24	1.51	1.66	2.5	3.42	0.43	0.78	0.48	0.35	6.16	5.43	5.83	5.76	5.66	4.57	1.17	1.28	0.99	0.86	0.92	0.69	6.16	2.2604
Gh_A07G1928	75031958	75032806	AT4G10500	2-oxoglutarate (2OG) and Fe(II)-dependent oxygenase superfamily protein	2	1.09	1.45	0.44	0.28	0.58	1.05	1.9	1.57	2.33	1.77	1.92	2.26	7.93	7.65	7.58	7.83	8.42	7.9	5.59	5.75	5.16	3.98	4.89	4.75	8.42	3.8428
Gh_A07G1936	75100019	75100675	AT3G23240	ethylene response factor 1	3.96	6.02	5.94	0.71	0.81	1.41	2.82	1.38	1.41	0	0	0.04	0	0.26	0	0.22	0.44	0.13	0	0	0	0	0.26	0	0	6.02	1.0324
Gh_A07G1937	75142562	75144184	AT3G54700	phosphate transporter 1;7	5.86	9.03	7.52	0.48	0.71	0.69	0.57	0.85	0.77	0.4	0.55	0.84	1.05	0.16	0.29	0.45	0.36	0.05	0.15	0.72	1.24	1.41	0.52	0.51	0.56	9.03	1.4296
Gh_A07G1939	75152873	75154597	AT4G14385	-	2.96	3.28	2.4	1.29	1.54	1.42	2.09	1.54	1.61	0.65	0.36	0.68	0.57	1.32	0.66	1.37	1.39	1.2	1.26	1.51	0.73	1.28	1.39	0.59	0.98	3.28	1.3628
Gh_A07G1940	75155724	75157795	AT3G49990	-	6.59	5.91	6.2	4.85	5.46	4.33	2.76	4.46	3.89	2.84	4.12	2.63	4.65	2.5	1.77	2.88	1.93	2.11	1.15	3.31	3.43	2.96	3.68	3.16	2.42	6.59	3.5996
Gh_A07G1941	75159361	75161815	AT2G31190	Protein of unknown function, DUF647	2.68	3.57	3.24	1.97	2.2	1.88	1.24	2.16	1.37	1.21	1.01	1.5	1.52	1.72	1.63	1.51	1.61	1.63	1.19	2.92	2.13	2.01	2.53	1.78	1.96	3.57	1.9268
Gh_A07G1945	75184674	75187962	AT2G31140	Peptidase S24/S26A/S26B/S26C family protein	1.33	0.85	1.28	1.01	0.84	0.9	0.47	0.46	0.69	3.22	1.74	4.8	4.33	0.69	1.14	0.78	1.09	0.97	0.94	4.37	3.73	4.06	3.8	2.87	3.78	4.8	2.0056
Gh_A07G1946	75193038	75196907	AT3G54790	ARM repeat superfamily protein	3.97	3.05	3.22	5.3	5.12	4.09	2.05	2.76	3.33	0.97	0.88	0.78	0.95	1.14	1.47	1.81	1.56	1.56	1.11	1.68	1.28	1.15	1.1	1.14	1.26	5.3	2.1092
Gh_A07G1949	75341537	75343473	AT1G03900	non-intrinsic ABC protein 4	7.51	8.98	6.95	7.46	6.63	8.69	11.81	12.27	12.59	16.22	15.22	19.37	13.36	27.29	28.12	21.25	21.84	24.82	34.38	17.85	19.63	17.76	19.93	20.93	20.55	34.38	16.8564
Gh_A07G1950	75344849	75346579	AT1G03905	P-loop containing nucleoside triphosphate hydrolases superfamily protein	3.49	2.17	3.2	2.49	2.98	2.76	3.59	3.24	2.96	3.06	3.29	5.26	4.42	5.33	4.43	4.12	4.51	3.91	4.21	4.22	3.44	3.57	3.41	4.4	3.42	5.33	3.6752
Gh_A07G1953	75366629	75369066	AT1G03950	vacuolar protein sorting-associated protein 2.3	2.37	2.15	2.07	2.35	2	2.25	1.23	1.57	1.43	0.91	0.65	0.91	0.55	0.69	0.45	0.67	0.76	0.73	0.58	1.1	0.75	1.04	0.71	0.7	0.79	2.37	1.1764
Gh_A07G1955	75387498	75390860	AT4G28550	Ypt/Rab-GAP domain of gyp1p superfamily protein	1.8	1.91	1.51	2.64	2.08	2.8	2.62	2.76	2.88	0.71	0.86	0.73	1	1.54	1.63	1.6	1.75	1.42	1.42	1.17	1.26	1.3	1.12	0.86	0.89	2.88	1.6104
Gh_A07G1956	75393778	75394269	-	-	0	0	0	0.13	0.12	0.13	0	0.07	0.11	0.46	1.02	0.78	1.62	0.18	0.26	0.22	0.08	0	0.34	7.47	2.73	4.82	1.89	2.53	2.43	7.47	1.0956
Gh_A07G1958	75405538	75405978	AT5G44060	-	0.2	1.2	0.47	0.14	0.34	0	0.3	0	0.12	3.47	2.41	2.41	4.26	0.88	2.01	1.32	0.66	0.75	1.52	3.15	1.83	1.09	3.45	2.72	2.9	4.26	1.504
Gh_A07G1961	75419325	75420934	AT4G14960	Tubulin/FtsZ family protein	2.29	3.33	2.36	2.69	4.57	1.68	2.22	2.4	1.62	0.11	0.03	0.16	0.07	5.76	8.92	8.63	17.4	8.13	6.43	10.46	4.28	2.99	1.76	2.21	1.79	17.4	4.0916
Gh_A07G1962	75467779	75468260	AT5G01520	RING/U-box superfamily protein	3.03	0.89	3.27	2.83	3.92	1.65	1.31	2.44	2.09	4.7	3.45	8	9.33	3.67	4.99	4.83	4.37	2.83	3.65	10.05	9.58	6.92	7.98	5.94	7.01	10.05	4.7492
Gh_A07G1963	75518918	75524737	AT3G28860	ATP binding cassette subfamily B19	4.02	4.16	3.67	9.89	10.65	8.14	3.73	3.93	5.29	0.88	1.3	3.48	4.47	2.08	3.52	4.34	1.14	0.38	0.51	10.18	5.46	5.3	4.2	4.92	3.26	10.65	4.356
Gh_A07G1965	75619687	75623697	AT4G16760	acyl-CoA oxidase 1	3.38	2.99	3.63	2.64	2.9	2.66	1.93	2.94	2.86	2.52	2.47	3.79	3.94	3.73	3.47	4.39	4.34	4.14	3.72	5.38	5.75	4.96	5.34	4.26	5.09	5.75	3.7288
Gh_A07G1967	75685848	75688670	AT3G28760	-	3.16	3.3	3.85	4.15	3.88	4.28	3.06	2.26	2.36	1.09	1.4	1.62	1.82	1.82	1.31	1.74	1.59	1.18	0.85	2.85	2.23	2.37	1.78	2.06	1.98	4.28	2.3196
Gh_A07G1972	75773465	75775462	AT3G01280	voltage dependent anion channel 1	18.7	22.83	17.74	25.37	27.22	23.95	22.57	23.66	21.66	8.67	9.26	8.35	7.85	17.89	13.68	13.83	19.81	20.2	16.64	12.01	10.9	11.25	10.7	10.92	10.91	27.22	16.2628
Gh_A07G1974	75781311	75791651	AT3G28710	ATPase, V0/A0 complex, subunit C/D	6.14	6.83	6.36	5.72	5.51	6.54	7.94	10.24	8.75	5.27	5.72	5.67	5.23	7.68	7	7.69	8.02	8.67	8.05	4.41	4.96	4.87	5.21	5.79	5.28	10.24	6.542
Gh_A07G1975	75798581	75798784	-	-	0.86	0.49	1.35	0.91	1.02	0	0	0.5	0	5.64	3.5	9.51	10.25	3.61	4.98	9.31	6.5	2.24	0.82	21.61	22.47	17.79	19.32	12.94	17.21	22.47	6.9132
Gh_A07G1982	75953942	75954637	AT3G28455	CLAVATA3/ESR-RELATED 25	2.31	5.59	2.6	0.4	0.47	0.85	4.42	2.8	2.42	0.02	0.04	0.14	0.2	2.23	0.48	1.05	1.84	1.96	0.84	0.19	0.13	0.35	0.36	0.33	0.41	5.59	1.2972
Gh_A07G1984	75973107	75974672	AT3G28580	P-loop containing nucleoside triphosphate hydrolases superfamily protein	87.43	83.21	80.53	10.49	9.67	11.95	15.07	16.11	17.55	16.2	22.92	19.52	21.75	42.4	37.29	40.52	34.13	37.64	29.82	21.31	28.74	25.66	25.54	19.94	22.85	87.43	31.1296
Gh_A07G1990	76094458	76099442	AT5G14950	golgi alpha-mannosidase II	1.92	1.26	1.55	2.4	2.66	1.76	1.55	1.6	2.89	2.32	1.91	2.94	3.12	1.92	2.03	2.23	1.96	2.35	2.37	2.08	2.02	1.93	2.39	2.06	2.51	3.12	2.1492
Gh_A07G1991	76100785	76103790	AT1G74910	ADP-glucose pyrophosphorylase family protein	24.34	20.88	22.12	15.96	14.2	13.91	16.25	20.66	17.44	10.24	9.89	9.18	9.52	14.38	13.8	15.35	14.58	14.69	13.25	12.05	11.01	10.12	10.71	9.86	9.48	24.34	14.1548
Gh_A07G1992	76106178	76108733	AT2G04620	Cation efflux family protein	2.81	1.84	2.38	3.85	4.65	3.82	1.89	2.54	4.82	5.95	5.8	6.67	5.83	3.04	4.81	3.94	3.97	4.1	4.39	3.71	3.43	3.69	3.22	3.36	3.96	6.67	3.9388
Gh_A07G1993	76113390	76115722	AT2G04690	Pyridoxamine 5\'-phosphate oxidase family protein	10.51	9.03	10.37	5.28	6.35	7.28	8.35	9.11	6.02	8.65	8.06	10.43	9.9	4.97	4.73	4.57	5.11	4.53	4.61	6.81	6.29	9.24	10.45	10.24	10.45	10.51	7.6536
Gh_A07G1994	76124977	76128360	AT2G04700	ferredoxin thioredoxin reductase catalytic beta chain family protein	3.36	4	3.56	2.9	3.07	3.64	3.19	2.53	2.59	2.63	2.71	2.93	3.05	3.04	2.83	2.36	3.27	2.4	2.25	2.74	3.34	2.85	2.95	2.32	2.79	4	2.932
Gh_A07G1995	76128976	76130124	AT3G28210	zinc finger (AN1-like) family protein	16.95	18.75	12.91	14.04	12.62	20.25	10.79	13.36	6.74	6.81	11.51	4.29	3.93	3.68	1.58	2.69	7.01	6.14	5.14	1.48	2.41	3.25	1.76	2.49	2.01	20.25	7.7036
Gh_A07G1997	76170501	76172204	AT5G40150	Peroxidase superfamily protein	10.21	9.97	11.01	13.24	11.24	12.26	25.44	32.08	29.78	1.13	0.59	1.87	2.28	7.06	4.23	8.36	6.15	5.6	5.19	1.63	2.7	2.59	1.83	1.46	1.86	32.08	8.3904
Gh_A07G1998	76210669	76221860	AT3G01380	transferases;sulfuric ester hydrolases;catalytics;transferases	1.89	2.03	1.89	1.28	1.44	1.35	0.55	0.82	1.16	1.22	1.04	1.09	1.55	0.94	1.03	1.2	1.26	1.01	1.04	2.35	2.15	2.13	2.06	1.75	1.99	2.35	1.4488
Gh_A07G2000	76258209	76260106	AT5G14910	Heavy metal transport/detoxification superfamily protein	2.03	2.53	2.05	1.83	1.63	1.44	1.52	1.68	1.27	0.56	0.35	0.86	0.37	0.73	1.07	1.26	0.98	0.8	0.95	0.94	0.92	0.68	0.84	0.87	0.95	2.53	1.1644
Gh_A07G2003	76296350	76299058	AT5G40240	nodulin MtN21 /EamA-like transporter family protein	1.54	1.94	1.72	2.07	1.76	1.62	1.15	1.66	1.11	3.94	3.97	3.21	4.36	2.78	2.64	2.4	2.77	2.99	2.52	2.81	3.72	2.92	3.08	2.47	3.16	4.36	2.5724
Gh_A07G2007	76347787	76348950	AT5G40250	RING/U-box superfamily protein	10.84	7.53	8.46	10.29	10.78	6.52	2.27	2.28	3.94	2.22	4.07	4.69	3.87	2.56	1.88	2.87	1.52	0.64	0.61	5.39	4.42	4.35	3.55	2.22	3.68	10.84	4.458
Gh_A07G2010	76371666	76372391	AT3G04090	small and basic intrinsic protein 1A	3.82	3.81	3.63	1.28	2.36	1.64	1.64	1.25	1.27	8.7	10.36	12.19	9.21	6.89	2.09	2.16	1.88	1.76	2.08	11.85	13.2	13.5	10.06	11.7	9.75	13.5	5.9232
Gh_A07G2011	76376925	76380509	AT1G23800	aldehyde dehydrogenase 2B7	3.9	2.84	3.54	0.61	1.55	0.52	0.62	0.66	0.52	10.13	11.38	23.8	28.76	4.6	5.17	8.12	2.07	1.06	1.28	17.42	21.63	24.65	18.58	12.64	14.82	28.76	8.8348
Gh_A07G2013	76389214	76392193	AT3G01490	Protein kinase superfamily protein	4.81	4.56	4.99	3.23	3.17	2.6	2.38	2.1	1.67	0.44	0.79	1.48	2.48	2.23	2.53	1.95	1.19	0.54	0.45	3.41	3.54	3.03	3.06	1.98	2.69	4.99	2.452
Gh_A07G2014	76410809	76413246	AT5G14780	formate dehydrogenase	58.5	55.95	56.04	22.67	23.62	23.78	23.08	22.85	20.49	34.38	29.56	29.99	31.78	22.65	21.65	23.59	22.78	22.6	19.67	25.71	29.56	34.01	26.28	29.32	26.63	58.5	29.4856
Gh_A07G2015	76428300	76431056	AT5G40300	Uncharacterised protein family (UPF0497)	9.7	8.92	10.73	6.66	6.79	5.76	7.95	9.18	10.4	7.4	8.17	9.57	9.79	9.16	9.11	8.44	9.34	9.82	10.22	7.06	8.05	8.12	7.76	8.56	8.69	10.73	8.614
Gh_A07G2017	76443883	76445300	AT3G16520	UDP-glucosyl transferase 88A1	3.87	3.81	3.23	0.5	0.56	0.35	0.58	0.5	0.59	10.83	11.35	6	5.92	2.43	3.42	2.62	2.01	2.62	2.6	5.72	5.27	4.62	4.67	4.26	4.09	11.35	3.6968
Gh_A07G2022	76536568	76539260	AT5G14760	L-aspartate oxidase	0.64	0.64	0.86	1.09	1.33	0.59	0.29	0.22	0.51	2.58	2.91	2.23	1.86	0.32	0.39	0.36	0.32	0.2	0.16	2.01	2.01	1.77	1.77	1.76	2.23	2.91	1.162
Gh_A07G2028	76612551	76614048	AT5G14710	-	7.87	9.98	9.63	8.7	9.32	9.39	9.69	9.82	6.34	5.2	7.18	4	4.07	6.45	3.83	4.54	6.06	5.29	4.59	5.65	5.97	4.58	5.18	4.06	5.49	9.98	6.5152
Gh_A07G2030	76619551	76620120	AT3G27850	ribosomal protein L12-C	5.28	5.5	6.42	4.62	3.06	3.13	8.19	9.02	6.29	2.85	2.7	2.28	1.86	4.54	2.07	2.94	3.91	2.9	1.47	3.15	1.81	2.19	1.41	2.27	3.4	9.02	3.7304
Gh_A07G2032	76664275	76666288	AT2G47170	Ras-related small GTP-binding family protein	54.46	60.42	54.68	28.96	27.3	31.92	34.68	30.63	23.45	20.73	24.86	23.92	21.79	29.13	19.56	22.4	21.78	20.31	19.07	34.37	31.94	31.71	29.2	26.65	26.05	60.42	29.9988
Gh_A07G2034	76694113	76697768	AT5G14610	DEAD box RNA helicase family protein	6.26	4.38	5.83	5.97	6.88	5.27	3.81	3.39	5.12	5.39	6.36	6.32	8.55	5.78	7.78	8.28	8.42	7.7	6.3	10.05	9.52	8.85	10.04	7.86	9.55	10.05	6.9464
Gh_A07G2036	76745767	76745937	-	-	0.34	1.55	1.21	0.73	0.87	1.16	2.33	1.97	0.32	18.93	47.89	56.76	25.82	61.34	32.2	59.21	11.65	16.02	34.96	86.35	174.39	47.44	99.7	131.49	151.6	174.39	42.6492
Gh_A07G2039	76821612	76822932	AT2G46780	RNA-binding (RRM/RBD/RNP motifs) family protein	0.04	0.05	0.1	0.23	0.38	0.1	0.28	0.25	0.33	0.58	0.18	1.85	2.48	2.28	0.99	0.91	0.28	0.38	0.32	8.78	6	4.65	6.04	5.62	6.29	8.78	1.9756
Gh_A07G2042	76842692	76844892	AT1G50170	sirohydrochlorin ferrochelatase B	0.99	1.06	0.87	1.36	1.47	0.93	0.6	0.4	0.47	1.99	1.76	1.81	1.86	0.33	0.5	0.55	0.3	0.45	0.49	2.4	1.54	2.12	1.55	1.63	1.55	2.4	1.1592
Gh_A07G2043	76852861	76857855	AT5G14550	Core-2/I-branching beta-1,6-N-acetylglucosaminyltransferase family protein	2.43	1.96	2.52	1.83	1.75	1.69	2.1	2.47	2.11	4.54	3.11	5.85	6.06	1.81	1.25	1.54	1.93	1.36	1.7	6.36	5.68	5.02	4.63	4.67	5.05	6.36	3.1768
Gh_A07G2044	76862105	76867175	AT3G27700	zinc finger (CCCH-type) family protein / RNA recognition motif (RRM)-containing protein	2.1	1.32	1.77	1.72	1.99	1.74	0.81	0.75	1.66	1.3	1.73	1.62	1.96	1.12	1.16	1.42	0.99	1.16	0.83	2.06	1.71	1.58	1.46	1.39	1.35	2.1	1.468
Gh_A07G2047	76884813	76890949	AT5G14520	pescadillo-related	3.09	3.42	3.52	3.12	4.02	3.2	1.96	2.5	2.23	2.42	2.26	1.79	2.58	2.22	1.89	2.11	2.41	2.31	2.23	2.57	2.53	2.09	2.23	2.13	1.75	4.02	2.5032
Gh_A07G2048	76892216	76892644	AT5G04800	Ribosomal S17 family protein	138.13	166.74	155.37	140.56	136.67	148.8	243.17	179.89	130.98	91.07	107.97	68.77	63.03	120.3	90.51	96.19	137.6	131.67	110.9	58.56	65.71	58.02	74.67	71.94	63.67	243.17	114.036
Gh_A07G2049	76893789	76922975	AT5G40450	Regulation of bulb biogenesis, RBB1	0.26	0.19	0.25	0.27	0.48	0.24	0.06	0.12	0.25	1.09	0.94	4.3	7.47	0.49	1.22	1.31	0.25	0.13	0.24	7.98	6.88	6.38	7.95	5.84	7.2	7.98	2.4716
