# Supplementary material for: A MAGIC population-based genome-wide association study reveals functional association of GhRBB1_A07 gene with superior fiber quality in cotton
Source: BMC Genomics. 2016 Nov 9;17:903. doi: 10.1186/s12864-016-3249-2 (PMC5103610; doi:10.1186/s12864-016-3249-2)
Supplement: Additional file 19: — Title: The 105 Upland cotton cultivars used for finding the efficacy of deletion marker allele CFBid0004 in this study. Description of data: This table contains 105 NCVT cultivars name. The historic phenotypic data of those 105 cultivars were used to find out the practical efficacy of the InDel marker CFBid0004 in Upland cotton breeding. (XLSX 11 kb) [file 12864_2016_3249_MOESM19_ESM.xlsx]

## Sheet: Sheet1
Additional file 19. The 105 Upland cotton cultivars used for finding the efficacy of deletion marker allele CFBid0004 in this study.
Sample #	Variety Name
1	94 WD-17
2	94L 25
3	ACALA 1517-75
4	ACALA 1517-99
5	ACALA MAXXA
6	ACALA SJ-5
7	ACALA SJC-1
8	AK 1264
9	AR 9101-91-09
10	AR 9304-39-15
11	AR 9314-24-16
12	AR 9704-13-05
13	AR 9704-13-08
14	ARK 0009-13-01
15	ARK 0015-06-09
16	ARK 0102-48
17	ARK 9610
18	ARK UGO
19	B49-20
20	B7465
21	BR 110
22	COKER 118-6903
23	COKER 139
24	COKER 310
25	COKER 320
26	COKER 81-102
27	COKER 81-613
28	COKER 82-211
29	DELCOT 311
30	DELCOT 344
31	DELTA PEARL
32	DELTAPINE 1032DF
33	DELTAPINE 1048DF
34	DELTAPINE 1050DF
35	DELTAPINE 1410DF
36	DELTAPINE 32B
37	DELTAPINE 458BR
38	DELTAPINE 491
39	DELTAPINE 493
40	DELTAPINE 50
41	DELTAPINE 5409
42	DELTAPINE 555BR
43	DELTAPINE 675
44	DELTAPINE 69
45	DELTAPINE 9056
46	DELTAPINE 9765
47	DES 1195
48	FIBERMAX 1773LL_D
49	FIBERMAX 832
50	FIBERMAX 958
51	FIBERMAX 966
52	FIBERMAX 989
53	GA 90-41
54	GA 98028
55	GA 98084
56	GC 9033
57	HS 46
58	IF 1006
59	JACO 6078
60	JACO 7164
61	JACO 7165
62	JACO 8067
63	JACO 8073
64	JAJO 1145
65	JAJO 3007
66	JAJO 3077
67	KC 311
68	KC 380
69	KNX99
70	LA 830887
71	LA 870354
72	McNAIR 235
73	MD 09 NE
74	MD 25
75	MD 25ne
76	MD 25y
77	MD 51ne
78	MO 82-137
79	NC 72
80	NM 03012
81	NuCOTN33B
82	PAYMASTER 9506-0081
83	PD 3
84	PD 5363
85	PD 5582
86	PD 6132
87	PD 6186
88	PD 94035
89	PD 94045
90	PD 94063
91	PHX4912WF
92	PHY367WF
93	PHY499WF
94	PHY565WF
95	RAIDER
96	SG 125
97	SG 747
98	STONEVILLE 213
99	STONEVILLE 4288DF
100	STONEVILLE 4892BR
101	STONEVILLE 580
102	STONEVILLE LA 887
103	TAM 04WB-33s
104	TAM 06WE-62-4
105	TAM 96 WD-18
