# Supplementary material for: A MAGIC population-based genome-wide association study reveals functional association of GhRBB1_A07 gene with superior fiber quality in cotton
Source: BMC Genomics. 2016 Nov 9;17:903. doi: 10.1186/s12864-016-3249-2 (PMC5103610; doi:10.1186/s12864-016-3249-2)
Supplement: Additional file 20: — Title: Sub-genome specific primer names and their sequences used in this study for RT-qPCR gene expression. Description of data: This file contains 19 RT-qPCR primer pair sequences that were used to analyze gene expression near the major QTL on chromosome A07. Corresponding gene name and descriptions are also included here. (XLSX 13 kb) [file 12864_2016_3249_MOESM20_ESM.xlsx]

## Sheet: Sheet1
Additional file 20. Sub-genome specific primer name and their sequences used in this study for RT-qPCR gene expression
Sl#	Gene ID	TAIR10	Gene Description	Forward primer (5'- 3')	Reverse primer (5'- 3')
1	Gh_A07G1753	AT3G07650	CONSTANS-like 9	AAACCGATTCAATTTTGTGTTTTA	GAAGCTCCACAATCTTGGTAATC
2	Gh_A07G1758	AT4G17170	RAB GTPase homolog A5E	AGAAGATTCAGGATGGAGTTATTG	GCCTGAGAAGCCGAACC
3	Gh_A07G1767	AT4G12650	Endomembrane protein 70 protein family	GGTTTTTCTGTTAGTGGTTCTATT	AATTAACTTTGGCAACTATCGTAT
4	Gh_A07G1769	AT4G12780	Chaperone DnaJ-domain superfamily protein	TACTAAAGAGCAAAATCATAGGGA	GAGTCAAGAAAATTGTCCATAGAA
5	Gh_A07G1774	AT2G43820	UDP-glucosyltransferase 74F2	CTCTATTGATATCCACACCATCT	GTGAATTTCAGTAAGTTTCTTGAT
6	Gh_A07G1775	AT5G07280	Leucine-rich repeat transmembrane protein kinase	TTATGGATATCGATTCACCCAG	CAACTTGAATACTATCTTCACCTC
7	Gh_A07G1784	AT3G07470	Protein of unknown function, DUF538	CTGGGATTTCTTCTCAAGAGC	AAGACAACGAAAACTGCTTAGAAA
8	Gh_A07G1786	AT2G43060	ILI1 binding bHLH 1	AATACTACAACAAGAAGGGAAGAT	CAAGTTGCATAAATTCATGGTTTC
9	Gh_A07G1793	AT1G05810	RAB GTPase homolog A5E	GAAGAGTACTTGTTTAAGATCGTG	AATAGTTGCCTTTGAGTTATTGTC
10	Gh_A07G1795	AT3G25290	Auxin-responsive family protein	GCCATGATTGCACGCTACAT	CATAAGCTGATACTTGACAGAAGG
11	Gh_A07G1802	AT3G07320	O-Glycosyl hydrolases family 17 protein	AAACATATACGGGATCGATTTGAC	CTTATACGGCTCGTTATTATCTGG
12	Gh_A07G1803	AT4G13010	Oxidoreductase, zinc-binding dehydrogenase family protein	GCCGTTCAATACAGTAAATATAAC	TTAATACTAGCTGCCTCTACTTTG
13	Gh_A07G1871	AT5G44030	cellulose synthase A4	GTCCCTTATTTGGCAAGCTATTC	CGATCCGAACCCAGACCAA
14	Gh_A07G2019	AT3G16520	UDP-glucosyl transferase 88A1	CAATCATGAAAAGACTAAGCAAGC	TCCATAAATCCTTCTGGTAAAAGC
15	Gh_A07G2025	AT3G01510	like SEX4 1	ACAATGTGATTATGATTGGTGACA	ATGAATCTTTCATTCTCCGTCAAA
16	Gh_A07G2041	AT5G14570	high affinity nitrate transporter 2.7	TGTCAGATCAGATGGCGAAG	AACATACACATCACACTAATGGAG
17	Gh_A07G2042	AT1G50170	sirohydrochlorin ferrochelatase B	CCTCAAATCCCCAAAATTTCAAAG	ATGATAACTCCATCTTTTTCACCG
18	Gh_A07G2045	AT3G01570	Oleosin family protein	TAGATTTAGACCATGCAAAGAGAC	ATGTGCCTTGTTCTCAATCTTCT
19	Gh_A07G2049	AT5G40450	Regulation of bulb biogenesis, RBB1	AAGAGAAAAGACCAGAGAATGAAG	CCTTGTAATCCTCTTGTGGATCT
